# Supplementary material for: Trait differences among discrete morphs of a color polymorphic lizard, Podarcis erhardii
Source: PeerJ. 2020 Nov 5;8:e10284. doi: 10.7717/peerj.10284 (PMC7649010; doi:10.7717/peerj.10284)
Supplement: Supplemental Information 5 [file peerj-08-10284-s005.zip]

Archive with 8 entries (8 files):
- dfacol_male2017vars.csv
- dfacol_male2017.csv
- dfa_male2017.csv
- dfacol_female2017.csv
- females_2017.csv
- chemical_dataset.txt
- 2017_male_biteforce_v2.csv
- dfacol_female2017vars.csv
