# Supplementary material for: Trait differences among discrete morphs of a color polymorphic lizard, Podarcis erhardii
Source: PeerJ. 2020 Nov 5;8:e10284. doi: 10.7717/peerj.10284 (PMC7649010; doi:10.7717/peerj.10284)
Supplement: Supplemental Information 5 [file peerj-08-10284-s005.zip › dfacol_male2017vars.csv]

	B2	B3	S1U	S1B	S1G	S1Y	S1R	S6	S7	H1	morph
OO_male_1_001	35.60217012	66.3341663	0.08465057	0.184986409	0.322398886	0.31361037	0.415669338	58.4823736	-0.3550003	633	1
OO_male_10_001	44.0672417	77.8422132	0.06590094	0.160370546	0.323276695	0.31915868	0.457985362	70.6643604	-0.4383736	644	1
OO_male_109_001	39.52124068	77.0173154	0.0709355	0.163882778	0.328684746	0.30845174	0.4443318	71.5799691	-0.4824106	648	1
OO_male_11_001	34.86349604	73.7811604	0.0541913	0.151530232	0.318080538	0.3279046	0.483639472	70.0400373	-0.4441435	647	1
OO_male_113_001	45.01336123	76.1400374	0.07536148	0.172296754	0.299302489	0.33550795	0.440320621	72.6620262	-0.3272996	641	1
OO_male_117_001	32.09706936	63.8276543	0.05905403	0.156521856	0.341489611	0.32275164	0.450748764	58.3306113	-0.308668	644	1
OO_male_119_001	37.67154834	76.6758133	0.04855922	0.130431675	0.300056309	0.32151949	0.527933152	70.7358873	-0.453781	648	1
OO_male_122_001	32.57263734	72.1861714	0.07127154	0.110351258	0.314454772	0.3442938	0.51109549	65.0045069	-0.3803128	642	1
OO_male_125_001	38.41429304	77.3494372	0.06220933	0.113075696	0.307806512	0.33673738	0.524010413	70.5816107	-0.3743119	649	1
OO_male_128_001	35.46028275	74.0260617	0.06130398	0.158256113	0.307788911	0.30479028	0.479816028	67.3661649	-0.4080512	648	1
OO_male_129_001	45.93126011	76.1085739	0.07436862	0.227945996	0.307097692	0.33130521	0.378726563	71.5784155	-0.4514355	656	1
OO_male_130_001	43.23702287	77.6960427	0.06962748	0.175408561	0.318838823	0.31841203	0.443835774	79.7026005	-0.369822	643	1
OO_male_21_001	30.31297783	70.1411925	0.0719998	0.128138259	0.240698082	0.33820039	0.526199918	59.2376935	-0.2854859	648	1
OO_male_3_001	36.69466808	78.0364918	0.06103022	0.147269967	0.326935255	0.34083346	0.472419499	72.8864708	-0.4414635	636	1
OO_male_30_001	59.59369563	73.9148079	0.07671635	0.203060294	0.328848309	0.28968995	0.339385791	78.052627	-0.3309243	602	1
OO_male_35_001	43.07558914	79.2969225	0.08462305	0.145190946	0.303364077	0.32245315	0.474282959	70.6352977	-0.3839786	646	1
OO_male_37_001	41.79671285	72.7785228	0.0754486	0.151739553	0.297267264	0.31038433	0.452951348	72.0420795	-0.3256454	643	1
OO_male_4_001	44.65558252	77.0934064	0.06111065	0.127279185	0.321838822	0.33115007	0.4970806	70.8890906	-0.4708049	652	1
OO_male_43_001	33.48587019	71.27925	0.07259387	0.104896753	0.273965569	0.32272791	0.555408257	73.5318271	-0.4487115	641	1
OO_male_45_001	34.2185927	77.5850193	0.06863156	0.12006745	0.3006951	0.3383647	0.517923761	70.8205877	-0.4446908	643	1
OO_male_49_001	47.44495567	71.1413777	0.08516213	0.172903143	0.317030092	0.31408425	0.432718114	70.9232813	-0.3800384	639	1
OO_male_50_001	47.45749469	76.4876188	0.08199499	0.197334787	0.30590539	0.33743878	0.422435322	76.80857	-0.3750088	657	1
OO_male_51_001	41.40358884	78.2302377	0.06625547	0.099479736	0.296546663	0.32861195	0.544609485	70.376216	-0.4696379	648	1
OO_male_6_001	25.45788835	56.1489747	0.08530533	0.129036812	0.288149194	0.32446979	0.504773092	49.9394111	-0.3822038	647	1
OO_male_66_001	38.63807335	73.416364	0.07296499	0.119270665	0.324535161	0.34360913	0.490644556	76.185217	-0.4656346	645	1
OO_male_70_001	35.87585271	78.3844007	0.07088312	0.140158623	0.266911911	0.33376529	0.499084808	69.1311413	-0.3091801	643	1
OO_male_75_001	36.47549978	73.2456755	0.07704927	0.120175764	0.284948945	0.32995023	0.525004882	74.5333927	-0.4240703	651	1
OO_male_77_001	35.69452347	75.1655536	0.06455957	0.096894123	0.3040375	0.35496021	0.541752095	78.3392485	-0.3071823	644	1
OO_male_79_001	43.27046388	74.7403163	0.07430801	0.125308795	0.311964119	0.32744477	0.495846402	70.7062759	-0.4165555	649	1
OO_male_88_001	39.87809528	76.9488703	0.06089439	0.151991346	0.355991036	0.32961019	0.438824701	71.4929548	-0.3355379	638	1
OO_male_91_001	33.5046058	73.4444335	0.0597299	0.129027226	0.334535734	0.35641838	0.484242702	68.3441755	-0.4773703	634	1
WW_male_103_001	47.15984474	67.84455921	0.165095939	0.263188199	0.251951859	0.213068331	0.32752442	90.5667938	-0.936044159	676	2
WW_male_104_001	60.91275927	77.37304101	0.169017647	0.27709438	0.288286336	0.236008638	0.273879166	92.530825	-0.928737304	605	2
WW_male_15_001	59.69781244	86.15237173	0.161468515	0.253984357	0.269210825	0.236528487	0.323360876	90.9201323	-0.900150394	646	2
WW_male_17_001	40.42251042	57.01902277	0.17168186	0.260324998	0.252050942	0.213851821	0.323693071	90.1462362	-0.932384577	683	2
WW_male_23_001	64.89232793	105.5954324	0.12074941	0.25035355	0.268396884	0.233686421	0.368153581	101.064429	-0.654208532	676	2
WW_male_24_001	70.15904549	97.85287961	0.1332609	0.270115734	0.296353964	0.251098228	0.30847482	93.322493	-0.79667924	632	2
WW_male_28_001	78.6122723	109.1690978	0.169656257	0.260904301	0.261738831	0.225902461	0.315660907	109.588941	-0.941412435	649	2
WW_male_33_001	53.46792306	78.0031194	0.163049585	0.257177933	0.253885519	0.21840916	0.333666482	98.7467216	-0.933271416	671	2
WW_male_34_001	62.38316392	95.40376741	0.168589174	0.242704949	0.24869249	0.220249859	0.347604234	88.3894265	-0.893581942	670	2
WW_male_36_001	37.53824033	52.31937932	0.15890452	0.264770348	0.276315964	0.239175932	0.308127512	90.3747894	-0.918498651	636	2
WW_male_38_001	53.86204203	74.30591827	0.165033416	0.264905668	0.267236197	0.230622052	0.310889121	94.1396457	-0.936123921	640	2
WW_male_39_001	50.65276252	81.17272527	0.131339506	0.243324421	0.268031096	0.237792454	0.365072907	98.8663434	-0.647735887	665	2
WW_male_41_001	54.63934553	85.31430201	0.111031225	0.262643158	0.276252546	0.236737127	0.35798781	83.4932236	-0.748785722	670	2
WW_male_47_001	58.9539071	83.14004019	0.162339095	0.262693344	0.259868274	0.223748859	0.322992365	84.4833292	-0.936510598	653	2
WW_male_58_001	42.18553053	61.63090807	0.140936607	0.261755908	0.268149468	0.228048214	0.337002764	90.0162877	-0.819471092	663	2
WW_male_59_001	56.26856335	81.17177699	0.165541808	0.260774016	0.253959747	0.214710137	0.327479529	91.1252205	-0.933754799	682	2
WW_male_62_001	65.26895827	95.16209534	0.168921632	0.252220074	0.25220008	0.218595789	0.334353192	92.9343577	-0.927090285	669	2
WW_male_65_001	64.09945029	98.39382394	0.12626615	0.246815135	0.282870221	0.243077956	0.352011656	94.3113954	-0.733582132	661	2
WW_male_74_001	67.63395818	94.7924779	0.165587741	0.257451804	0.287238991	0.250214506	0.297896958	94.2293163	-0.933980018	623	2
WW_male_81_001	64.98894122	98.36911694	0.144919662	0.257440613	0.260929147	0.224368233	0.344459634	94.2919401	-0.781387813	667	2
WW_male_82_001	49.86891562	79.81411867	0.119047751	0.230224842	0.289917453	0.259101726	0.36868261	85.2692478	-0.540665151	655	2
WW_male_86_001	53.10229016	71.61544962	0.164351589	0.26410994	0.28041941	0.238699338	0.299242071	90.4928041	-0.925555827	634	2
WW_male_87_001	53.47062076	82.70874873	0.124479824	0.246694959	0.283229135	0.247641315	0.353573059	99.4189294	-0.69809708	659	2
WW_male_90_001	42.54158805	60.58088331	0.162992136	0.252852928	0.263619288	0.230312225	0.328446245	90.7724175	-0.934934597	656	2
WW_male_92_001	58.1825174	85.45591917	0.151602253	0.252665758	0.265298718	0.231490127	0.33834796	83.6005441	-0.909275948	661	2
YY_male_105_001	41.33528106	84.15136087	0.064652289	0.141137179	0.34757576	0.333837126	0.454366588	85.588835	-0.50445264	637	3
YY_male_110_001	41.73162851	72.45901357	0.089823197	0.206898466	0.30938987	0.27245263	0.401535083	74.3797136	-0.436463426	662	3
YY_male_114_001	57.95381655	100.4350608	0.088607236	0.199772692	0.32340138	0.289588463	0.396173536	93.1633647	-0.442867774	641	3
YY_male_115_001	58.89980693	99.8658007	0.100592368	0.221720902	0.30061172	0.269191499	0.385055951	91.1565559	-0.409276832	654	3
YY_male_12_001	47.28067249	77.29356039	0.107901043	0.232351661	0.32169236	0.25140522	0.376005344	81.6103208	-0.45348529	669	3
YY_male_123_001	46.09628933	80.863558	0.090872868	0.218910671	0.32547357	0.260649542	0.40237091	74.4917977	-0.410157903	676	3
YY_male_126_001	70.1236944	106.6641595	0.115892108	0.229319334	0.30689454	0.259167864	0.355817724	94.5688059	-0.500486779	655	3
YY_male_127_001	57.96514899	87.99306775	0.12253687	0.221965891	0.31634057	0.269012346	0.347253874	76.1263229	-0.417687558	633	3
YY_male_13_001	42.13422281	69.53002141	0.082477931	0.238648037	0.30338059	0.264750417	0.383449003	75.977765	-0.638379604	659	3
YY_male_131_001	51.81518454	102.7914694	0.067552512	0.151056388	0.39437454	0.35706945	0.395482088	95.3151643	-0.551986496	612	3
YY_male_132_001	46.94448382	82.21743596	0.09582188	0.186133749	0.32859875	0.296337143	0.397349718	82.2808546	-0.436295129	640	3
YY_male_133_001	52.53381019	90.69430398	0.098122782	0.202316619	0.31827852	0.283435813	0.389422567	87.0293013	-0.438040139	646	3
YY_male_18_001	51.97576206	91.57063222	0.100131756	0.208993127	0.3271204	0.267043158	0.401715132	85.8401043	-0.411636466	661	3
YY_male_20_001	48.75965749	91.04304439	0.07876935	0.180907537	0.32205949	0.292098624	0.426157011	86.5346422	-0.47606622	660	3
YY_male_27_001	50.29425809	90.30701325	0.087469644	0.185715315	0.33164441	0.296854029	0.403324005	81.3648535	-0.469006168	645	3
YY_male_32_001	54.26555714	112.427503	0.059329657	0.120202281	0.36274934	0.340778747	0.465437457	83.451015	-0.587064691	644	3
YY_male_48_001	57.19480379	95.08968237	0.09654712	0.232437629	0.32434551	0.256927494	0.384667225	88.9682445	-0.472286882	665	3
YY_male_52_001	50.4629684	91.91460098	0.095701852	0.185746049	0.3210124	0.292699693	0.405554048	82.7921434	-0.422911941	645	3
YY_male_53_001	41.89009028	77.04210067	0.072822269	0.189207634	0.33358974	0.304106471	0.412206399	80.057925	-0.465767251	646	3
YY_male_56_001	39.1033282	71.19299735	0.080952019	0.195424349	0.31577307	0.274158121	0.415596449	84.8935264	-0.462612199	672	3
YY_male_61_001	59.83791392	89.92203816	0.124333182	0.240170264	0.39306729	0.249055342	0.350361907	83.5756148	-0.640723411	661	3
YY_male_63_001	48.01443191	79.57069217	0.095111596	0.23190269	0.30286454	0.265816169	0.378311521	77.029808	-0.50076879	650	3
YY_male_68_001	57.76624953	94.467611	0.094055725	0.212272911	0.31956439	0.274310951	0.381938467	84.453893	-0.466654563	658	3
YY_male_71_001	49.6689028	87.61004292	0.077756646	0.195235315	0.34219753	0.30465009	0.392875824	80.006142	-0.478992949	635	3
YY_male_78_001	45.70989764	89.32034696	0.062736448	0.171300701	0.3406606	0.312107565	0.433391103	82.1201896	-0.521090405	646	3
YY_male_80_001	46.3689423	90.65217209	0.055012265	0.15372408	0.36169746	0.322939864	0.437682359	87.9225183	-0.592159859	646	3
YY_male_84_001	50.39558449	83.18583413	0.106867071	0.21789562	0.30742247	0.27144809	0.375828213	75.7300583	-0.418609346	648	3
YY_male_93_001	30.33304609	50.9333911	0.091847747	0.217799658	0.31278727	0.273849407	0.385479048	86.9546923	-0.454196704	656	3
YY_male_94_001	39.94161592	71.82345328	0.092511021	0.201137793	0.30301531	0.273249027	0.411042574	85.6524179	-0.403550368	661	3
