# Supplementary material for: Trait differences among discrete morphs of a color polymorphic lizard, Podarcis erhardii
Source: PeerJ. 2020 Nov 5;8:e10284. doi: 10.7717/peerj.10284 (PMC7649010; doi:10.7717/peerj.10284)
Supplement: Supplemental Information 5 [file peerj-08-10284-s005.zip › dfa_male2017.csv]

	B1	B2	B3	S1U	S1V	S1B	S1G	S1Y	S1R	S2	S3	S4	S5	S6	S7	S8	S9	S10	H1	H2	H3	H4	H5	morph
OO_male_1_001	14276.47022	35.60217012	66.33416632	0.084650573	0.104263696	0.184986409	0.322398886	0.313610373	0.415669338	8.448282962	0.448649599	0.459095915	5136.28269	58.48237364	-0.355000323	1.642663171	0.500254132	0.754139952	633	699	534	0.71084925	544	orange
OO_male_10_001	17670.96392	44.0672417	87.84221321	0.065900937	0.082887997	0.160370546	0.323276695	0.31915868	0.457985362	14.21889056	0.482202983	0.505781765	7454.237008	81.66436039	-0.438373561	1.853176129	0.64823069	0.937302693	644	699	535	0.640074455	543	orange
OO_male_109_001	15848.01751	39.52124068	77.01731535	0.070935499	0.09042108	0.163882778	0.328684746	0.308451738	0.4443318	14.1645044	0.466967794	0.601762107	6515.60897	71.57996906	-0.482410552	1.811177176	0.641220202	1.089897794	648	699	521	0.669933559	507	orange
OO_male_11_001	13980.26191	34.86349604	73.78116044	0.054191303	0.069234143	0.151530232	0.318080538	0.327904595	0.483639472	19.72166052	0.508689663	0.515577161	6320.559534	70.0400373	-0.444143483	2.008979169	0.669304572	1.035783776	647	699	544	0.602144784	556	orange
OO_male_113_001	18050.35785	45.01336123	86.14003744	0.095361482	0.115435845	0.172296754	0.299302489	0.285507946	0.440320621	6.391153396	0.372796734	0.241201756	6630.206716	72.66202618	-0.327299613	1.614232401	0.660678572	0.389355689	671	699	540	0.582752996	519	orange
OO_male_117_001	12870.92481	32.09706936	63.82765434	0.059054029	0.075250316	0.156521856	0.341489611	0.322751638	0.450748764	11.61127063	0.477050406	0.517283527	5638.03578	58.3306113	-0.508668011	1.817318916	0.646739493	0.940069139	644	699	523	0.691227767	507	orange
OO_male_119_001	15106.29088	37.67154834	86.6758133	0.048559216	0.061546963	0.130431675	0.300056309	0.321519491	0.527933152	17.54597387	0.463332944	0.267142628	7513.852525	81.73588725	-0.453781015	2.169698111	0.770854709	0.579618854	668	699	555	0.506760963	556	orange
OO_male_122_001	13061.62757	32.57263734	72.18617144	0.071271542	0.085254049	0.110351258	0.314454772	0.344293804	0.51109549	10.05145412	0.536251378	0.315467334	6445.886125	65.00450691	-0.480312751	1.995678343	0.793578131	0.629571326	642	699	551	0.482342695	544	orange
OO_male_125_001	15404.13151	38.41429304	87.3494372	0.062209331	0.076174151	0.113075696	0.307806512	0.336737375	0.524010413	11.2450293	0.503743786	0.451596057	7762.098044	79.58161065	-0.474311853	2.071666673	0.795916771	0.9355565	659	699	554	0.478653348	544	orange
OO_male_128_001	14219.57338	35.46028275	74.02606166	0.061303977	0.077409599	0.158256113	0.307788911	0.304790281	0.479816028	11.11519657	0.421086104	0.163648589	6177.250186	67.3661649	-0.408051198	1.899763896	0.708165081	0.31089368	668	699	544	0.590998259	544	orange
OO_male_129_001	18418.4353	45.93126011	76.10857391	0.094368624	0.121519773	0.227945996	0.307097692	0.271305206	0.378726563	16.80042212	0.374888721	0.666497268	5384.427999	71.57841548	-0.451435468	1.55838127	0.392712546	1.03865686	656	699	491	0.842573674	506	orange
OO_male_130_001	17338.04617	43.23702287	87.69604265	0.069627479	0.087909373	0.175408561	0.318838823	0.318412026	0.443835774	10.97099859	0.475325755	1.121927201	6845.811103	79.7026005	-0.369822024	1.843387801	0.481903147	2.068146915	643	699	541	0.666763788	568	orange
OO_male_21_001	12155.50411	30.31297783	70.14119252	0.111999797	0.130561885	0.128138259	0.240698082	0.288200391	0.526199918	6.432906758	0.462773059	0.251581418	5439.874629	59.2376935	-0.285485936	1.954202382	0.789648	0.491641006	668	699	576	0.263418706	569	orange
OO_male_3_001	14714.5619	36.69466808	78.03649184	0.061030216	0.077566182	0.147269967	0.326935255	0.340833463	0.472419499	15.152655	0.508488033	0.763773444	6567.878724	72.88647081	-0.441463477	1.986295956	0.62904444	1.517080104	636	699	544	0.610903367	544	orange
OO_male_30_001	23897.07195	59.59369563	93.91480791	0.136716352	0.163015855	0.203060294	0.328848309	0.289689949	0.339385791	5.920674374	0.384454717	0.45226434	6291.389816	78.05262702	-0.330924284	1.309746378	0.378020507	0.592351581	602	699	509	0.828889483	507	orange
OO_male_35_001	17273.31124	43.07558914	89.29692245	0.084623048	0.104109022	0.145190946	0.303364077	0.322453152	0.474282959	11.65508955	0.499193683	0.5802363	7288.342753	81.63529771	-0.383978599	1.895163812	0.697373591	1.099642838	646	699	550	0.517593798	556	orange
OO_male_37_001	16760.48185	41.79671285	82.77852281	0.105448603	0.125120634	0.151739553	0.297267264	0.310384334	0.452951348	7.710050772	0.477164325	0.479175162	6459.340372	72.04207953	-0.325645392	1.723630272	0.669904161	0.825920814	643	699	550	0.497089982	556	orange
OO_male_4_001	17906.88859	44.65558252	97.09340635	0.061110645	0.075352385	0.127279185	0.321838822	0.331150069	0.4970806	11.83443076	0.511582998	0.70049033	8583.321399	88.88909063	-0.470804896	1.990548228	0.745161687	1.394359786	652	699	545	0.550836928	543	orange
OO_male_43_001	13427.83395	33.48587019	81.27925002	0.072593868	0.086825345	0.104896753	0.273965569	0.322727912	0.555408257	10.49113378	0.472149817	0.183767199	6969.309786	73.53182712	-0.448711461	2.195906115	0.837316395	0.403535517	671	699	565	0.366611607	556	orange
OO_male_45_001	13721.65567	34.2185927	77.58501931	0.06863156	0.083883525	0.12006745	0.3006951	0.338364702	0.517923761	11.46955479	0.544305681	0.432710593	6674.505382	70.82058767	-0.44469078	2.069652259	0.768787014	0.895560455	643	699	557	0.464245469	556	orange
OO_male_49_001	19025.42722	47.44495567	91.14137772	0.085162127	0.107964163	0.172903143	0.317030092	0.314084249	0.432718114	17.46640345	0.46143483	0.760574684	7149.488109	85.92328128	-0.380038359	1.811009834	0.576843679	1.377408231	639	699	535	0.647173887	544	orange
OO_male_50_001	19030.45537	47.45749469	86.48761877	0.08199499	0.103874516	0.197334787	0.30590539	0.28743878	0.422435322	8.935549452	0.41412494	0.419997925	6630.924067	76.80857001	-0.375008784	1.618470813	0.558739663	0.679754383	657	699	525	0.699159123	507	orange
OO_male_51_001	16602.83913	41.40358884	98.23023771	0.066255474	0.078845052	0.099479736	0.296546663	0.328611946	0.544609485	9.968542869	0.47796352	0.295887355	8743.216523	88.37621602	-0.46963785	2.134506174	0.844296783	0.631573387	668	699	559	0.42335026	544	orange
OO_male_6_001	10208.61323	25.45788835	56.14897468	0.085305327	0.101022589	0.129036812	0.288149194	0.324469793	0.504773092	9.042338331	0.529812292	0.296890155	4640.421179	49.93941111	-0.382203756	1.961647817	0.743158717	0.582393924	647	699	560	0.432120362	557	orange
OO_male_66_001	15493.86741	38.63807335	83.41636404	0.072964988	0.088191859	0.119270665	0.324535161	0.343609131	0.490644556	11.53570288	0.518472037	0.591802068	7347.415035	76.18521697	-0.465634581	1.971765421	0.754804234	1.166894853	645	699	547	0.52887021	544	orange
OO_male_70_001	14386.21694	35.87585271	78.38440069	0.100883118	0.119421623	0.140158623	0.266911911	0.293765289	0.499084808	8.471004362	0.414402624	0.175150345	6103.372466	69.1311413	-0.309180051	1.926954653	0.760093742	0.337506772	673	699	564	0.378883751	557	orange
OO_male_75_001	14626.67541	36.47549978	83.24567553	0.077049266	0.092766053	0.120175764	0.284948945	0.329950234	0.525004882	9.554978582	0.5451923	0.431145315	7040.352353	74.53339273	-0.424070344	2.043382358	0.776554242	0.88099473	651	699	561	0.413352158	556	orange
OO_male_77_001	14313.50391	35.69452347	85.16555358	0.064559566	0.078167361	0.096894123	0.3040375	0.354960213	0.541752095	12.47608361	0.570427259	0.567560326	7577.249307	78.33924845	-0.507182289	2.194713385	0.820354845	1.245632244	644	699	558	0.431769945	556	orange
OO_male_79_001	17351.45601	43.27046388	94.74031633	0.074308005	0.089770573	0.125308795	0.311964119	0.327444765	0.495846402	9.441891019	0.520569887	0.856965462	8117.532027	84.70627589	-0.416555461	1.957600365	0.74349379	1.677595902	649	699	552	0.507176903	556	orange
OO_male_88_001	15991.11621	39.87809528	76.94887034	0.060894392	0.076713006	0.151991346	0.355991036	0.329610194	0.438824701	14.10375033	0.46781999	0.586997891	7026.122045	71.49295482	-0.535537857	1.792787602	0.64365047	1.052362541	638	699	519	0.724242142	518	orange
OO_male_91_001	13435.34692	33.5046058	73.44443351	0.059729898	0.073830722	0.129027226	0.334535734	0.356418381	0.484242702	14.40014082	0.523763541	0.603242144	6369.336009	68.34417551	-0.477370278	2.039844191	0.686224788	1.230519983	634	699	546	0.586098139	544	orange
WW_male_103_001	18911.09774	47.15984474	67.84455921	0.165095939	0.199214526	0.263188199	0.251951859	0.213068331	0.32752442	-93.9370071	0.262333815	0.13317917	2684.912842	68.56679384	-0.936044159	1.453923231	0.325270549	0.193632289	676	699	340	0.751534847	331	white
WW_male_104_001	24426.01647	60.91275927	77.37304101	0.169017647	0.203072638	0.27709438	0.288286336	0.236008638	0.273879166	15.9788495	0.31288198	0.522461343	3349.733444	72.53082499	-0.928737304	1.190732875	-0.143946375	0.622111897	605	699	338	1.272179442	330	white
WW_male_15_001	23938.82279	59.69781244	86.15237173	0.161468515	0.193907605	0.253984357	0.269210825	0.236528487	0.323360876	16.46567847	0.342753193	0.937820306	3825.379149	80.92013233	-0.900150394	1.355495771	0.111978064	1.271211459	646	699	347	0.806689223	331	white
WW_male_17_001	16209.42668	40.42251042	57.01902277	0.17168186	0.20541636	0.260324998	0.252050942	0.213851821	0.323693071	65.32985803	0.235422461	0.089176636	2216.335237	56.1462362	-0.932384577	1.388984396	0.330235655	0.123864956	683	406	339	0.720712326	331	white
WW_male_23_001	26021.8235	64.89232793	105.5954324	0.12074941	0.149303539	0.25035355	0.268396884	0.233686421	0.368153581	23.30508953	0.2950307	0.313988296	5798.762341	101.0644293	-0.654208532	1.557417226	0.413189657	0.48901078	676	699	427	0.776401724	331	white
WW_male_24_001	28133.77724	70.15904549	97.85287961	0.1332609	0.16400447	0.270115734	0.296353964	0.251098228	0.30847482	21.59923357	0.338092877	0.754707125	5399.572276	93.32249295	-0.79667924	1.330156251	-0.001998461	1.0038784	632	699	384	1.124815843	330	white
WW_male_28_001	31523.52119	78.6122723	109.1690978	0.169656257	0.203228121	0.260904301	0.261738831	0.225902461	0.315660907	-260.0238168	0.331864909	1.005476793	4376.88386	109.5889405	-0.941412435	1.394043669	0.135305537	1.401678557	649	699	337	0.814122574	331	white
WW_male_33_001	21440.63715	53.46792306	78.0031194	0.163049585	0.196013946	0.257177933	0.253885519	0.21840916	0.333666482	-104.8989926	0.282603312	0.293330717	3285.810573	78.74672158	-0.933271416	1.472784374	0.327259988	0.432012896	671	699	341	0.710717723	331	white
WW_male_34_001	25015.64873	62.38316392	95.40376741	0.168589174	0.200054884	0.242704949	0.24869249	0.220249859	0.347604234	13.60124464	0.298292866	0.460747671	4199.66787	88.38942645	-0.893581942	1.416879506	0.383659546	0.652823932	670	699	346	0.547255536	330	white
WW_male_36_001	15052.83437	37.53824033	52.31937932	0.15890452	0.19195241	0.264770348	0.276315964	0.239175932	0.308127512	26.90509627	0.334664561	0.556991093	2289.67064	50.37478939	-0.918498651	1.341959265	-0.031722361	0.747459358	636	699	343	0.974693554	330	white
WW_male_38_001	21598.67885	53.86204203	74.30591827	0.165033416	0.199097985	0.264905668	0.267236197	0.230622052	0.310889121	446.8921882	0.331245265	0.657072736	3048.634088	74.13964569	-0.936123921	1.376472984	0.077157094	0.90444287	640	699	339	0.905388274	331	white
WW_male_39_001	20311.75777	50.65276252	81.17272527	0.131339506	0.160877255	0.243324421	0.268031096	0.237792454	0.365072907	35.1948335	0.33020653	0.514067198	4405.8744	78.86634342	-0.647735887	1.556999846	0.384892848	0.800402548	665	699	423	0.724139731	330	white
WW_male_41_001	21910.37756	54.63934553	85.31430201	0.111031225	0.140793446	0.262643158	0.276252546	0.236737127	0.35798781	46.84823001	0.306325004	0.345024861	4887.386714	83.49322357	-0.748785722	1.528078764	0.343287003	0.527225163	670	699	408	0.902341363	331	white
WW_male_47_001	23640.51675	58.9539071	83.14004019	0.162339095	0.195617893	0.262693344	0.259868274	0.223748859	0.322992365	-61.89289198	0.329261634	0.53455775	3469.85828	84.48332918	-0.936510598	1.433040376	0.205963527	0.766042838	653	699	340	0.814144623	331	white
WW_male_58_001	16916.39774	42.18553053	61.63090807	0.140936607	0.173094531	0.261755908	0.268149468	0.228048214	0.337002764	38.17052553	0.311298153	0.201854563	3038.595274	60.0162877	-0.819471092	1.422674717	0.305084747	0.287173383	663	699	375	0.866542872	331	white
WW_male_59_001	22563.6939	56.26856335	81.17177699	0.165541808	0.199142447	0.260774016	0.253959747	0.214710137	0.327479529	1743.511954	0.242469187	0.112238072	3269.977491	81.12522051	-0.933754799	1.441750343	0.340876374	0.161819279	682	699	341	0.747374475	331	white
WW_male_62_001	26172.85227	65.26895827	95.16209534	0.168921632	0.201614435	0.252220074	0.25220008	0.218595789	0.334353192	42.71692161	0.289762824	0.354049061	3981.745508	92.93435767	-0.927090285	1.423867641	0.335616033	0.504119001	669	699	340	0.648733518	331	white
WW_male_65_001	25703.87957	64.09945029	98.39382394	0.12626615	0.156520023	0.246815135	0.282870221	0.243077956	0.352011656	24.10178713	0.331400503	0.624644024	5680.679728	94.31139538	-0.733582132	1.471329239	0.343674472	0.919057016	661	699	404	0.841634072	331	white
WW_male_74_001	27121.21723	67.63395818	94.7924779	0.165587741	0.197906359	0.257451804	0.287238991	0.250214506	0.297896958	168.3219829	0.338104507	0.835602196	4169.506289	94.22931629	-0.933980018	1.393224925	-0.090731376	1.164181807	623	699	338	1.001600889	330	white
WW_male_81_001	26060.56543	64.98894122	98.36911694	0.144919662	0.176561155	0.257440613	0.260929147	0.224368233	0.344459634	24.12677202	0.305751626	0.462049052	4660.023497	94.29194006	-0.781387813	1.450892079	0.329799683	0.67038331	667	699	383	0.777456655	331	white
WW_male_82_001	19997.43516	49.86891562	79.81411867	0.119047751	0.146170904	0.230224842	0.289917453	0.259101726	0.36868261	17.56136096	0.36868261	0.545986344	5038.938797	75.26924775	-0.540665151	1.509341978	0.380907743	0.824080108	655	699	457	0.773106713	330	white
WW_male_86_001	21294.01835	53.10229016	71.61544962	0.164351589	0.197082334	0.26410994	0.28041941	0.238699338	0.299242071	22.93422334	0.325962316	0.589328692	3140.208876	68.49280411	-0.925555827	1.289827687	-0.000923982	0.760132464	634	699	340	1.017753584	330	white
WW_male_87_001	21441.71892	53.47062076	82.70874873	0.124479824	0.153970133	0.246694959	0.283229135	0.247641315	0.353573059	25.14081795	0.339446683	0.659176449	4788.997188	79.4189294	-0.69809708	1.485281605	0.305600452	0.979062654	659	699	414	0.838972327	331	white
WW_male_90_001	17059.17681	42.54158805	60.58088331	0.162992136	0.195302827	0.252852928	0.263619288	0.230312225	0.328446245	-316.2927845	0.325164289	0.405046932	2712.18707	60.7724175	-0.934934597	1.428541347	0.248164013	0.57862629	656	699	339	0.751963253	331	white
WW_male_92_001	23331.18948	58.1825174	85.45591917	0.151602253	0.183167759	0.252665758	0.265298718	0.231490127	0.33834796	46.05856741	0.318331779	0.515780927	4103.200567	83.60054407	-0.909275948	1.436867083	0.298273554	0.741108636	661	699	348	0.76637108	331	white
YY_male_105_001	16575.4477	41.33528106	84.15136087	0.064652289	0.079026794	0.141137179	0.34757576	0.333837126	0.454366588	9.827866409	0.487648076	0.850434955	7473.842686	75.58883495	-0.50445264	1.828675964	0.655355878	1.555169962	637	699	528	0.661975534	507	yellow
YY_male_110_001	16734.38303	41.73162851	72.45901357	0.089823197	0.110909874	0.206898466	0.30938987	0.27245263	0.401535083	8.96847668	0.37447849	0.30809824	5471.794309	64.37971358	-0.436463426	1.542707914	0.533295791	0.475305593	662	699	505	0.757188579	506	yellow
YY_male_114_001	23239.48044	57.95381655	100.4350608	0.088607236	0.111722861	0.199772692	0.32340138	0.289588463	0.396173536	13.81177918	0.419085018	0.695689699	7828.181745	93.1633647	-0.442867774	1.607544943	0.500297748	1.118352458	641	699	507	0.780650675	507	yellow
YY_male_115_001	23618.82258	58.89980693	99.8658007	0.100592368	0.126106407	0.221720902	0.300611723	0.269191499	0.385055951	11.46664303	0.388891676	0.956942963	6871.575441	91.15655594	-0.409276832	1.54765458	0.401597033	1.48101716	654	699	500	0.781378213	506	yellow
YY_male_12_001	18959.54967	47.28067249	77.29356039	0.107901043	0.135571574	0.232351661	0.291692359	0.25140522	0.376005344	13.60026423	0.325202941	0.30334799	5064.331687	71.61032077	-0.45348529	1.514579151	0.465221837	0.459444541	669	699	483	0.798651717	506	yellow
YY_male_123_001	18484.61202	46.09628933	80.863558	0.090872868	0.115141905	0.218910671	0.295473566	0.260649542	0.40237091	12.690929	0.321565379	0.135971526	5692.884874	74.49179766	-0.410157903	1.616004211	0.539777295	0.219730559	676	699	505	0.750508404	506	yellow
YY_male_126_001	28119.60145	70.1236944	106.6641595	0.115892108	0.141951544	0.229319334	0.306894536	0.259167864	0.355817724	8.818606135	0.355817724	0.344206681	7363.310754	94.56880593	-0.500486779	1.348599881	0.42830892	0.464197089	655	699	470	0.864023427	506	yellow
YY_male_127_001	23244.02475	57.96514899	87.99306775	0.12253687	0.148334133	0.221965891	0.316340572	0.269012346	0.347253874	7.415097329	0.371627649	0.530125569	6102.494339	76.12632294	-0.417687558	1.313311951	0.37288116	0.696220245	633	699	489	0.869799805	506	yellow
YY_male_13_001	16895.82335	42.13422281	69.53002141	0.082477931	0.108485755	0.238648037	0.303380587	0.264750417	0.383449003	19.57348028	0.368471244	0.276148679	5000.64644	65.97776497	-0.638379604	1.565894908	0.430544744	0.432419811	659	699	451	0.878858525	393	yellow
YY_male_131_001	20777.889	51.81518454	102.7914694	0.067552512	0.084422837	0.151056388	0.394374543	0.35706945	0.395482088	13.74896664	0.47373214	0.800561313	9033.28048	95.31516427	-0.551986496	1.839521853	0.54300477	1.47265003	612	657	513	0.838395092	507	yellow
YY_male_132_001	18824.73801	46.94448382	82.21743596	0.09582188	0.117016445	0.186133749	0.328598745	0.296337143	0.397349718	8.27421752	0.423364237	0.668814144	6501.836272	72.28085456	-0.436295129	1.53970922	0.520812486	1.029779304	640	699	511	0.743852767	507	yellow
YY_male_133_001	21066.05789	52.53381019	90.69430398	0.098122782	0.122840475	0.202316619	0.318278523	0.283435813	0.389422567	24.74604019	0.412032425	0.902393515	6756.281318	87.02930129	-0.438040139	1.656634098	0.456895064	1.494935867	646	699	503	0.769347156	506	yellow
YY_male_18_001	20842.28058	51.97576206	91.57063222	0.100131756	0.12514169	0.208993127	0.297120399	0.267043158	0.401715132	15.97944086	0.37827735	0.688031955	6453.064241	85.84010429	-0.411636466	1.651541043	0.515974197	1.136313013	661	699	505	0.707301437	506	yellow
YY_male_20_001	19552.62265	48.75965749	91.04304439	0.07876935	0.099957025	0.180907537	0.322059492	0.292098624	0.426157011	20.19408226	0.405070415	0.745778916	7373.398592	86.53464221	-0.47606622	1.774718008	0.598494256	1.323547272	660	699	512	0.703150661	507	yellow
YY_male_27_001	20167.99749	50.29425809	90.30701325	0.087469644	0.109319482	0.185715315	0.331644413	0.296854029	0.403324005	10.09901586	0.428036138	0.921528698	7251.081202	81.36485349	-0.469006168	1.617776195	0.522195915	1.490827192	645	699	508	0.754480579	506	yellow
YY_male_32_001	21760.48841	54.26555714	112.427503	0.059329657	0.072596307	0.120202281	0.362749343	0.340778747	0.465437457	12.52466468	0.494346964	1.069219358	10601.97692	103.451015	-0.587064691	1.906384462	0.738577679	2.038343171	644	699	522	0.653477016	518	yellow
YY_male_48_001	22935.11632	57.19480379	95.08968237	0.09654712	0.123612126	0.232437629	0.29434551	0.256927494	0.384667225	15.53388011	0.347471571	0.328417006	6498.561834	88.96824448	-0.472286882	1.555530198	0.477502003	0.51086257	665	699	484	0.808601961	506	yellow
YY_male_52_001	20235.65033	50.4629684	91.91460098	0.095701852	0.118446597	0.185746049	0.321012397	0.292699693	0.405554048	10.07564023	0.430024948	0.970694817	7004.423208	82.79214337	-0.422911941	1.640651472	0.503387102	1.59257188	645	699	514	0.711014864	506	yellow
YY_male_53_001	16797.9262	41.89009028	77.04210067	0.072822269	0.091649105	0.189207634	0.333589737	0.304106471	0.412206399	11.0309511	0.436955029	0.826509521	6279.490429	70.05792497	-0.465767251	1.672422391	0.477128433	1.382273029	646	699	513	0.775428783	507	yellow
YY_male_56_001	15680.43461	39.1033282	71.19299735	0.080952019	0.103452471	0.195424349	0.315773066	0.274158121	0.415596449	11.30142482	0.348638374	0.190931511	5567.533902	64.8935264	-0.462612199	1.659539722	0.614901379	0.316858427	672	699	508	0.738765132	506	yellow
YY_male_61_001	23995.00348	59.83791392	89.92203816	0.124333182	0.152984547	0.240170264	0.293067293	0.249055342	0.350361907	14.16893164	0.32963986	0.309416316	5609.157105	83.57561484	-0.640723411	1.396700008	0.38921799	0.432161771	661	699	429	0.859109576	300	yellow
YY_male_63_001	19253.7872	48.01443191	79.57069217	0.095111596	0.122969275	0.23190269	0.302864537	0.265816169	0.378311521	31.31614279	0.396953365	0.627596667	5516.38484	77.02980798	-0.50076879	1.604305308	0.394728007	1.006856664	650	699	478	0.844028382	506	yellow
YY_male_68_001	23164.26606	57.76624953	94.467611	0.094055725	0.115810695	0.212272911	0.319564393	0.274310951	0.381938467	9.433819749	0.370561451	0.330636315	7309.269159	84.45389296	-0.466654563	1.461993701	0.501975839	0.483388209	658	699	495	0.825635046	506	yellow
YY_male_71_001	19917.23002	49.6689028	87.61004292	0.077756646	0.098113178	0.195235315	0.342197529	0.30465009	0.392875824	11.52172334	0.424780311	0.734447051	7182.811439	80.00614198	-0.478992949	1.610789397	0.455769452	1.183039523	635	699	506	0.832645388	506	yellow
YY_male_78_001	18329.66895	45.70989764	89.32034696	0.062736448	0.080890441	0.171300701	0.3406606	0.312107565	0.433391103	12.40533269	0.459369296	0.99514476	7595.892581	82.12018964	-0.521090405	1.796551598	0.570276983	1.787828909	646	699	513	0.73553411	506	yellow
YY_male_80_001	18593.94586	46.3689423	90.65217209	0.055012265	0.071565414	0.15372408	0.361697459	0.322939864	0.437682359	33.21013591	0.463616794	0.947563754	8355.46299	87.92251834	-0.592159859	1.896151044	0.642994464	1.796724001	646	699	509	0.749236721	506	yellow
YY_male_84_001	20208.62938	50.39558449	83.18583413	0.106867071	0.131895025	0.21789562	0.307422472	0.27144809	0.375828213	11.15723386	0.395905982	0.745521152	5818.146792	75.73005834	-0.418609346	1.502712174	0.402395132	1.120303711	648	699	497	0.795795427	506	yellow
YY_male_93_001	12163.55148	30.33304609	50.9333911	0.091847747	0.115121734	0.217799658	0.312787267	0.273849407	0.385479048	12.80151983	0.3816235	0.37400419	3770.708741	46.95469233	-0.454196704	1.547971549	0.442364329	0.578947845	656	699	496	0.819079046	506	yellow
YY_male_94_001	16016.58798	39.94161592	71.82345328	0.092511021	0.116015155	0.201137793	0.303015313	0.273249027	0.411042574	11.63880099	0.387453494	0.427493701	5278.182034	65.65241785	-0.403550368	1.643709608	0.548952566	0.702675504	661	699	513	0.7037435	507	yellow
