# Supplementary material for: Trait differences among discrete morphs of a color polymorphic lizard, Podarcis erhardii
Source: PeerJ. 2020 Nov 5;8:e10284. doi: 10.7717/peerj.10284 (PMC7649010; doi:10.7717/peerj.10284)
Supplement: Supplemental Information 5 [file peerj-08-10284-s005.zip › dfacol_female2017.csv]

	B1	B2	B3	S1U	S1V	S1B	S1G	S1Y	S1R	S2	S3	S4	S5	S6	S7	S8	S9	S10	H1	H2	H3	H4	H5	morph
fem_100_001_YY	24527.00773	61.16460781	109.4247338	0.082163813	0.103596606	0.204099595	0.310895245	0.274824958	0.41068364	11.35887128	0.378889726	0.594777325	8403.58511	99.79131764	-0.462938684	1.6315206	0.556942381	0.970391458	663	699	504	0.750539794	506	3
fem_101_001_WW	19721.25105	49.18017718	81.06606956	0.072469279	0.097404494	0.260253357	0.307704789	0.272705123	0.367619827	14.64165864	0.393750771	0.793134745	5666.437849	75.52939701	-0.749884519	1.535769111	0.156427975	1.218071842	639	699	429	1.006840245	406	2
fem_102_001_YY	19220.50802	47.93144145	88.09014278	0.08404917	0.105428754	0.18743175	0.327542636	0.299256577	0.409022252	14.62061004	0.434479712	0.889726334	6929.743461	82.06507662	-0.457259952	1.712134543	0.497301025	1.523331191	645	699	511	0.744209649	506	3
fem_106_001_YY	23250.68418	57.98175605	103.8299683	0.082055953	0.105810121	0.193380225	0.324927147	0.286125502	0.40778139	23.90286069	0.395626395	0.949885282	8295.608611	99.48613805	-0.484172687	1.715817954	0.55063924	1.629830221	658	699	504	0.761725887	506	3
fem_107_001_YY	14162.7095	35.31847756	73.22749367	0.053026091	0.066385884	0.140723311	0.356046054	0.333839303	0.458069017	11.81964247	0.486785644	0.920222201	6640.145131	67.03208684	-0.560392324	1.897932512	0.644472409	1.746519633	646	699	521	0.690704886	507	3
fem_108_001_YY	17109.22868	42.66640568	74.84761362	0.087716695	0.114204656	0.221968036	0.307438849	0.275404573	0.391063083	30.3775761	0.411269	0.873397057	5295.060424	72.38370361	-0.449071302	1.696503431	0.373166972	1.481721104	649	699	497	0.811346951	506	3
fem_111_001_YY	14212.97354	35.4438243	57.10735456	0.109016555	0.13743748	0.24171243	0.286384161	0.251311995	0.370873643	26.27093176	0.34911673	0.333351437	3587.140315	54.93356967	-0.64994123	1.549877045	0.392410619	0.51665374	661	699	434	0.820598553	330	3
fem_112_001_YY	22245.9818	55.47626384	101.4799599	0.084503264	0.106312788	0.192722845	0.31148667	0.283706115	0.419155233	10.0285215	0.39429235	0.746085314	7865.349409	91.36082517	-0.435831364	1.646845315	0.570045208	1.228687104	661	699	513	0.704586186	506	3
fem_116_001_YY	22004.92959	54.87513614	89.20783574	0.116877119	0.143826325	0.207811188	0.317916698	0.277307652	0.365631794	22.30943758	0.391326667	0.729602725	6324.979828	85.20917664	-0.417437189	1.552782966	0.423635265	1.132914683	637	699	497	0.796436298	506	3
fem_118_001_YY	21448.56652	53.48769707	92.61390053	0.097589302	0.121973221	0.210774479	0.30374881	0.275885455	0.395881923	10.88109028	0.387894773	0.790185335	6649.337594	84.10244642	-0.408147677	1.572369929	0.470367234	1.242463659	657	699	506	0.742800665	506	3
fem_120_001_YY	20046.63078	49.99159796	95.93947432	0.064838576	0.084948787	0.179361623	0.354465937	0.320951744	0.409593677	16.96199485	0.449761281	1.132513264	8006.516446	90.28333098	-0.51147915	1.805970096	0.442139424	2.045285088	636	699	511	0.809888885	506	3
fem_121_001_OO	16786.71161	41.86212371	91.90764939	0.074137921	0.089912802	0.131219925	0.303713649	0.32113362	0.498276941	8.6638495	0.498276941	0.764272746	7737.85229	81.29947234	-0.387963844	1.942077113	0.736004927	1.484276607	655	699	556	0.496770839	557	1
fem_124_001_OO	19886.78305	49.5929752	114.6816241	0.076352445	0.089936471	0.104003296	0.303436209	0.348503282	0.523420586	8.1163443	0.552470466	0.876452646	9984.43937	100.55191	-0.464027335	2.027543409	0.793309104	1.777045785	644	699	558	0.433110802	556	1
fem_14_001_WW	24205.70822	60.36336215	92.05659288	0.149009574	0.179495274	0.24444957	0.263857672	0.231357655	0.350455742	16.84243952	0.306391574	0.403296323	4621.702179	86.59084115	-0.716122904	1.434493343	0.382429874	0.57852589	668	699	397	0.69705747	331	2
fem_16_001_YY	18476.76509	46.07672093	79.68462137	0.080226329	0.101540022	0.208375035	0.326302684	0.288694572	0.393127009	9.299385326	0.41543535	0.729271714	6284.380996	71.11581617	-0.468384844	1.543421813	0.44429084	1.125573872	647	699	502	0.827600364	506	3
fem_19_001_YY	19388.14668	48.34949296	84.69751907	0.090825243	0.114323403	0.205402062	0.31498297	0.285371104	0.396770203	11.87742017	0.418282915	0.818568746	6323.854363	77.56654973	-0.422534579	1.604288794	0.45707251	1.313220665	648	699	508	0.768093115	507	3
fem_2_001_YY	25836.2487	64.42954788	115.1033775	0.093849014	0.117467324	0.206369873	0.298195195	0.268615944	0.4093476	12.94051831	0.377894397	0.670137501	8301.944339	106.2085733	-0.40975322	1.648445112	0.540370228	1.104684887	663	699	509	0.703854328	506	3
fem_22_001_OO	9778.834961	24.3861221	51.51756877	0.102833843	0.12054257	0.128441917	0.282550219	0.319607223	0.493373119	11.27064736	0.507884018	0.151940165	4242.49477	46.94661849	-0.37586176	1.925136694	0.761862622	0.292505588	652	699	557	0.394922967	556	1
fem_25_001_OO	15355.4864	38.29298353	73.07298818	0.055090582	0.071574989	0.171304422	0.347809514	0.320363703	0.433626778	15.6082056	0.461244297	0.528723876	6496.289111	68.39128485	-0.531844638	1.786000424	0.595178917	0.944301066	639	699	514	0.76021989	507	1
fem_26_001_YY	16556.1263	41.287098	76.75538812	0.088030804	0.106547897	0.157636761	0.352102473	0.323754132	0.410162685	7.329628283	0.447284223	0.572663301	6525.658877	66.28345351	-0.469209754	1.605427766	0.596729722	0.919369563	632	699	519	0.724272161	507	3
fem_29_001_OO	12778.78693	31.86729907	74.94132054	0.053079933	0.065126733	0.101190745	0.311043812	0.351769998	0.54184484	13.2744887	0.568387611	0.437741527	6836.585358	69.29580589	-0.521898043	2.174511425	0.815473399	0.951873952	649	699	555	0.468522518	556	1
fem_31_001_YY	20408.50852	50.89403621	85.48076872	0.11808903	0.146223707	0.223032496	0.282736545	0.252779333	0.384056902	17.15302831	0.358220041	0.516610254	5390.996746	80.4973473	-0.374869385	1.581665619	0.474448049	0.817104677	662	699	499	0.698122958	330	3
fem_40_001_OO	19152.88905	47.76281559	93.35020897	0.086203398	0.109503539	0.185987043	0.290208246	0.27612652	0.445077427	20.77599799	0.356565644	0.208729011	6911.713377	88.85703329	-0.349573563	1.860380972	0.652923486	0.388315481	676	699	534	0.599048411	507	1
fem_42_001_OO	16223.98284	40.45881007	77.5983477	0.086402629	0.108212792	0.160842233	0.320971533	0.29246375	0.439501628	21.83840813	0.406317129	0.295961901	6408.710572	74.04505081	-0.477794339	1.83013417	0.703350598	0.541649989	663	699	517	0.632620098	507	1
fem_44_001_YY	22617.32419	56.40230472	93.15345994	0.083086858	0.107198365	0.230849213	0.312648396	0.273789522	0.381421149	12.03565201	0.401171634	0.59735923	6928.761893	85.41366654	-0.507808078	1.514364829	0.405914571	0.904619809	648	699	483	0.878566432	506	3
fem_46_001_YY	16155.35453	40.28766716	83.11811916	0.048824366	0.063998425	0.137617375	0.34571815	0.322445734	0.475463655	18.64235563	0.447542305	0.468309849	7732.43457	78.65955605	-0.578082177	1.952447525	0.746490176	0.914350406	661	699	521	0.656450674	507	3
fem_54_001_WW	22216.31122	55.40227238	78.11372026	0.168296037	0.20111108	0.253456565	0.270558449	0.235730382	0.315705546	43.45445953	0.335163662	0.870796331	3354.041887	76.31612063	-0.929082955	1.377490802	0.081615003	1.199513937	646	699	339	0.817479943	331	2
fem_55_001_WW	23442.18549	58.45931544	84.59538877	0.148390017	0.180492248	0.256780304	0.268832538	0.230166309	0.333871132	12.57592188	0.307737907	0.401373471	4107.677241	77.86861442	-0.782333616	1.332013792	0.299865327	0.534634999	663	699	381	0.831134721	331	2
fem_57_001_WW	20102.10052	50.1299265	67.37415868	0.168097119	0.203035459	0.272103621	0.260340708	0.21888581	0.307399228	25.73195963	0.295184541	0.503735874	2566.180852	64.75585212	-0.929638134	1.291760364	0.126731842	0.650706036	659	699	340	0.934304915	331	2
fem_60_001_WW	19198.29406	47.87604503	70.51110582	0.157167712	0.189981417	0.256219914	0.261753809	0.227673767	0.332744146	45.95903878	0.316460968	0.633666726	3120.990783	68.97688954	-0.913695277	1.44073909	0.227730106	0.912948422	660	699	346	0.768062698	331	2
fem_64_001_YY	21555.88348	53.75532041	89.36378707	0.078794613	0.104199459	0.237719113	0.315753555	0.277149512	0.37586953	23.25375049	0.397108093	0.811221835	6574.133129	85.52080324	-0.638873278	1.590927235	0.316571808	1.290594911	647	699	453	0.924714753	394	3
fem_67_001_WW	17737.11601	44.23220949	69.31362055	0.103946065	0.130884223	0.241856152	0.313591057	0.270069811	0.348832166	76.36321576	0.373060981	0.784411289	4706.619414	68.40593719	-0.697685726	1.546518656	0.181357499	1.213106693	644	699	426	0.95972167	330	2
fem_69_001_WW	18561.22346	46.2873403	64.34391832	0.161564908	0.195990047	0.265414687	0.263195522	0.224680039	0.31780342	-61.90777635	0.301961646	0.477976866	2688.800813	65.38326947	-0.940568324	1.412551878	0.182369538	0.67516712	660	699	340	0.87323672	331	2
fem_7_001_OO	12883.61849	32.12872441	67.17762155	0.080655158	0.098854215	0.146118828	0.323114626	0.32975294	0.457873319	9.556371111	0.492853178	0.661854023	5450.270265	60.14800531	-0.391314623	1.872094408	0.63173891	1.239053216	638	699	545	0.587147762	556	1
fem_72_001_WW	27950.17351	69.70118082	92.57597852	0.165409932	0.200418677	0.272961296	0.268741239	0.226412812	0.300959246	-27.88413634	0.319300114	0.897030517	3722.455572	95.89600168	-0.952460984	1.375816027	0.014559875	1.234148962	644	699	336	1.022632685	331	2
fem_73_001_WW	22706.39745	56.62443255	83.29245632	0.150302162	0.182223831	0.254408457	0.278816773	0.244854547	0.324542052	99.02723978	0.345348641	1.004366058	4000.978605	82.45134981	-0.912542789	1.45610907	0.05243441	1.462466526	646	699	347	0.881725886	331	2
fem_76_001_WW	22969.67926	57.28099566	77.04672586	0.16643798	0.202073295	0.277595935	0.274859873	0.232920655	0.289355104	-27.59404889	0.318217306	0.912071606	2990.167016	79.83887594	-0.952251308	1.393810897	-0.275962308	1.271255343	636	699	336	1.143348551	331	2
fem_8_001_WW	26060.61456	64.98906374	101.0521772	0.132356189	0.163048887	0.251111106	0.270468149	0.237053551	0.35399587	50.61737243	0.329963598	0.747302498	5357.651873	99.05578404	-0.753284691	1.524191585	0.324156756	1.139032179	662	699	396	0.791006507	331	2
fem_83_001_WW	31829.14357	79.37442288	112.6276843	0.156459067	0.189382729	0.259851807	0.280167131	0.24390291	0.311647885	24.93248583	0.338766226	1.16281019	5145.785293	108.1103776	-0.911018607	1.362030408	-0.004179732	1.583782838	637	699	346	0.952094094	331	2
fem_85_001_WW	21860.17954	54.51416343	79.43607559	0.166405032	0.199664734	0.251223853	0.258822659	0.226508952	0.331451269	-61.23397899	0.315149117	0.643703946	3419.104559	80.73333043	-0.935049172	1.480960641	0.259935775	0.953300208	660	699	340	0.695355205	331	2
fem_89_001_YY	21692.81582	54.09679755	91.73753152	0.080455236	0.104976636	0.228754467	0.306233288	0.266110671	0.392481708	14.05630587	0.350401768	0.313283132	6769.942266	85.21109902	-0.485400403	1.575159767	0.487319196	0.493470986	666	699	490	0.841251502	506	3
fem_9_001_WW	20827.76807	51.93957124	76.76720079	0.162781235	0.195623942	0.254289243	0.253700618	0.219817662	0.337014927	-30.32795902	0.288510838	0.387118588	3286.64511	79.2984361	-0.939612608	1.526744141	0.327997619	0.591031036	670	699	340	0.683424832	331	2
fem_95_001_WW	25956.06166	64.72833331	99.10827573	0.139206938	0.169485014	0.246224733	0.278032101	0.244050997	0.344486716	17.53158446	0.337526349	1.151161787	5249.881201	93.4551486	-0.691635673	1.443805886	0.218581007	1.662054164	657	699	408	0.806425808	331	2
fem_96_001_WW	24322.70135	60.65511558	88.82444522	0.155685445	0.187582617	0.252161755	0.264035678	0.232476048	0.336008655	-98.08269919	0.322613306	0.690382661	4139.125385	89.73005289	-0.92715327	1.479348478	0.25772097	1.021316538	659	699	342	0.750095178	330	2
fem_97_001_WW	20186.50674	50.34041581	79.4124756	0.1338872	0.160779028	0.216017414	0.293472769	0.256149611	0.364464315	6.843036529	0.350014861	0.444956508	5075.971153	67.80761637	-0.34405258	1.34698165	0.458719504	0.599348251	659	699	502	0.71573344	506	2
fem_98_001_YY	15005.7386	37.42079452	66.82762129	0.085826498	0.1102819	0.210025222	0.320995863	0.291903751	0.391316471	14.58320619	0.419328111	0.792417616	4911.944136	62.24511588	-0.428356381	1.663383065	0.347196833	1.318094044	643	699	507	0.811599429	506	3
fem_99_001_WW	20015.95155	49.91509114	80.31346877	0.066139768	0.089709517	0.272381622	0.299229069	0.253174959	0.369988311	26.86425226	0.334258544	0.36790395	5676.587075	77.32386504	-0.78725657	1.549107961	0.293345128	0.569922937	665	699	424	1.03903677	407	2
