# Supplementary material for: Trait differences among discrete morphs of a color polymorphic lizard, Podarcis erhardii
Source: PeerJ. 2020 Nov 5;8:e10284. doi: 10.7717/peerj.10284 (PMC7649010; doi:10.7717/peerj.10284)
Supplement: Supplemental Information 5 [file peerj-08-10284-s005.zip › females_2017.csv]

ID	bf1	bf2	bf3	bpd	maxbite	sex	gravid	3morph	svl	head_length	head_width	head_height	autotomy
2	14.4	14	13.1	2.45	14.4	F	Y	yellow	57.81	12.32	7.61	5.82	Y
5	11.8	12.1	10.6	2.45	12.1	F	N	yellow	52.56	12.25	6.92	5.33	Y
7	18.9	16	16.5	2.45	18.9	F	Y	orange	57.31	13.29	7.2	6.02	Y
8	13.1	11.5	10.9	2.45	13.1	F	Y	white	51.92	11.94	6.79	5.16	N
9	14.1	11.4	11.1	2.45	14.1	F	Y	white	56.97	12.8	7.19	6.16	Y
14	17.1	12.3	13.4	2.45	17.1	F	Y	white	54.5	12.4	6.54	5.4	Y
16	11	9.3	10.6	2.45	11	F	Y	yellow	54.54	11.81	6.65	5.3	Y
19	8.6	8.9	11.6	2.45	11.6	F	N	yellow	49.26	11.53	6.85	5.09	Y
22	16	14.3	13.9	2.45	16	F	Y	orange	61.93	13.66	7.77	6.33	Y
25	16.4	19.5	17.4	2.45	19.5	F	Y	orange	61.37	13.45	7.86	6.88	N
26	21.3	20.8	17.9	2.45	21.3	F	Y	yellow	65.22	13.91	7.66	6.44	Y
29	12.3	12.9	11.1	2.45	12.9	F	Y	orange	56.97	11.94	6.84	5.51	Y
31	7.6	9.1	10.8	2.45	10.8	F	N	yellow	51.57	11.67	6.92	5.75	Y
40	13.5	16	16.1	2.45	16.1	F	N	orange	59.27	13.1	7.35	6.35	Y
42	15.1	16.3	16	2.45	16.3	F	Y	orange	57.17	12.48	8.28	6.17	Y
44	8.1	10.5	8.9	2.45	10.5	F	N	yellow	44.85	11.27	6.49	4.89	Y
46	12.8	10.6		2.45	12.8	F	Y	yellow	52.19	11.78	6.65	5.53	Y
54	18.1	18.1	13.3	2.45	18.1	F	Y	white	63.54	14.07	7.9	6.16	Y
55	10.9	9.8	10.4	2.45	10.9	F	N	white	55.8	11.77	6.89	5.57	Y
57	22.4	20.5	17.3	2.45	22.4	F	Y	white	65.38	13.67	7.62	6.31	N
60	16	15.1	2.8	2.45	16	F	Y	white	60.98	13.33	7.96	5.6	Y
64	9.3	9.9	12.4	2.45	12.4	F	Y	yellow	52.23	12.03	6.4	5.17	Y
67	13.5	11.6	11.8	2.45	13.5	F	Y	white	54.96	12.37	7.52	5.83	Y
72	19.5	16.6	16.6	2.45	19.5	F	Y	white	64.71	13.51	7.87	6.73	Y
73	7.4	8	9	2.45	9	F	N	white	54.7	12.81	6.87	5.49	Y
76	14.4	15.3	14.1	2.45	15.3	F	Y	white	67.24	14.01	7.51	6.01	Y
83	10.8	9.6	8.5	2.45	10.8	F	N	white	51.12	12.16	7.7	5.83	Y
85	12	9.4	13.6	2.45	13.6	F	N	white	57.71	12.82	7.48	6.11	N
89	11.6	10.6	11.6	2.45	11.6	F	Y	yellow	51.15	11.07	6.33	4.94	Y
95	11.6	9.8	14.8	2.45	14.8	F	N	white	60.16	13.13	6.95	5.57	Y
96	13.8	11.5	13.8	2.45	13.8	F	N	white	53.33	12.29	7.31	5.34	Y
97	15.3	13.1	13.6	2.45	15.3	F	N	white	53.3	12.21	7.47	5.42	Y
99	17.6	20.8	18.9	2.45	20.8	F	Y	white	56.79	12.68	7.8	5.98	Y
100	14.1	13	14.3	2.45	14.3	F	Y	yellow	56.6	11.81	7.16	6.39	Y
101	16.9	20.1	17.5	2.45	20.1	F	Y	white	63.08	13.34	7.33	6.32	Y
102	18.1	19.4	20	2.45	20	F	Y	yellow	64.02	12.98	7.49	6.33	Y
106	15.1	14.8	15.3	2.45	15.3	F	Y	yellow	60.97	13.43	7.95	6.23	Y
107	14.6	14.3	16	2.45	16	F	Y	yellow	67.89	13.96	7.83	6.82	N
108	16	17.4	16	2.45	17.4	F	Y	yellow	66.22	14.02	8.02	6.69	Y
111	13	11.8	12.5	2.45	13	F	N	yellow	51.56	11.73	6.99	5.81	Y
112	14.5	15	17.1	2.45	17.1	F	Y	yellow	52.88	12.01	7.46	5.14	Y
116	19.9	18.3	18.9	2.45	19.9	F	Y	yellow	61.03	13.2	7.59	6.56	Y
118	15.3	15.6	15.3	2.45	15.6	F	Y	yellow	59.5	13.16	7.78	6.67	Y
120	15.1	15.1	16.5	2.45	16.5	F	Y	yellow	61.12	13.77	8.24	6.61	Y
121	15	13.8	15.3	2.45	15.3	F	N	orange	58.56	12.65	6.81	5.84	Y
124	19.8	15.3	16.8	2.45	19.8	F	N	orange	58.83	13.5	7.36	5.86	Y
