# Supplementary material for: Trait differences among discrete morphs of a color polymorphic lizard, Podarcis erhardii
Source: PeerJ. 2020 Nov 5;8:e10284. doi: 10.7717/peerj.10284 (PMC7649010; doi:10.7717/peerj.10284)
Supplement: Supplemental Information 5 [file peerj-08-10284-s005.zip › chemical_dataset.txt]

			Compound per retention time (RT)																																																																																
Individual	morph category	SVL	RT_26.97	RT_28.75	RT_28.9	RT_29.25	RT_30.96	RT_31.42	RT_32.67	RT_33.14	RT_33.47	RT_33.61	RT_34.32	RT_34.99	RT_35.42	RT_37	RT_37.6	RT_37.92	RT_38.06	RT_38.84	RT_39.11	RT_40.68	RT_41.11	RT_42.19	RT_43.52	RT_44.06	RT_44.69	RT_47.48	RT_47.72	RT_48.45	RT_49	RT_49.17	RT_49.25	RT_49.44	RT_49.77	RT_49.98	RT_50.25	RT_50.34	RT_50.41	RT_50.68	RT_50.98	RT_51.09	RT_51.21	RT_51.45	RT_51.59	RT_51.7	RT_51.82	RT_52.01	RT_52.38	RT_52.47	RT_52.54	RT_52.87	RT_53.97	RT_54.12	RT_54.66	RT_54.98	RT_55.04	RT_55.16	RT_55.39	RT_55.62	RT_55.7	RT_55.78	RT_56.25	RT_56.33	RT_56.44	RT_56.59	RT_57.03	RT_57.12	RT_57.27	RT_57.39	RT_58.13	RT_59.08	RT_59.4	RT_59.55	RT_60.26	RT_60.73	RT_61.19	RT_61.81	RT_63.59	RT_64.2	RT_64.76	RT_66.8	RT_67.41
ind_1	white	57.9	0.059887774	0.163105907	0.026648537	0.006583272	0.006858611	1.423614198	0.017080783	0.324599435	0.016668071	0.066941686	0.033475301	0.002308229	0.398505339	0.155108903	0.11239824	0.085216542	3.475039775	0.29504478	0.057999867	0.159919916	0.331152627	0.047424375	0.019203504	0.093757977	0.043015492	0.004285828	0.505365799	0.375591743	0.092864417	0.08170761	0.074488877	0.224617435	0.343108562	0.078979615	0.176928125	0.186635604	0	0.181588174	0.091153676	0.042116653	0.556299192	0.105876226	0.068365446	0.230370117	0.211833407	0.914643812	0.22656885	49.96472575	0	0.627238919	7.154063779	3.133174299	0.07657852	0.075408637	0.085502777	0.016462765	1.177798606	1.80136653	2.320324361	0	0.279983452	0	0.369953169	0.113222525	1.010293683	0	1.540606041	0	0.333532156	1.8585907	0.789842834	0.237602114	0.151297051	0.086958747	0.744558043	0.167948114	0.540059022	0.816566263	3.233723577	0.027223014	9.070446239
ind_2	orange	57.36	0.074478909	0.107804833	0.02477038	0.010235722	0.025104448	0.880913039	0.030186351	0.224531362	0.012718344	0.02459339	0.041351098	0	0.284181623	0.122350079	1.153549997	0.061979133	1.495512658	0	0.063542035	0.113748782	1.031330429	0.028697551	0	0.043007551	0	0.113761551	0.460153451	0.140118732	0.092606642	0.059973667	0.022170156	0.214928501	0.188045647	0.20948734	0	0.531669297	0.114213743	0.408951459	0.167278132	0.129562798	0.62290463	0.142872411	0.106603954	0.240659047	0.224073011	0.530156641	0.606842832	46.22188627	3.018191991	0.706348982	10.82643381	1.711880501	0.185334941	0.017387838	0.020743342	0.021673989	0.588318759	0	5.224693308	0	0.651213157	0	0.312868292	0.025578548	1.219360027	0	1.555319476	0	0.447199443	2.680857546	0.664925073	0.328275165	0.500399131	0.074063219	1.744554515	0.274026319	0.573713736	0.857791317	1.85788149	0.118188064	6.389270395
Ind_3	yellow	60.79	0.041304351	0.108347647	0.016316025	0	0.005103716	0.992035849	0	0.137248461	0.013968892	0.024927578	0	0.002654832	0.26497417	0.061539155	0.688754318	0.025027706	0.033669236	0.06518137	0.078293542	0.145347157	0.619932278	0.034976015	0	0.028072903	0.307409255	0.022214124	0.469661983	0.610551045	0.120209685	0.093450628	0.047389117	0.315095918	0.342245262	0.089295286	0.261735009	0.294172031	0.193265596	0.467686452	0.182642799	0.065066743	0.568998633	0.209436288	0.104509086	0.31099143	0.229515555	0.268654312	0.510224474	45.37725899	11.93895509	0.435876728	4.602376931	1.491065141	0.098009761	0.035363223	0.016017104	0.011471457	0.676403286	0	4.783303	0	5.155411463	0	0	0	0.55234541	0	1.410064646	0	0.279720481	1.999987328	0.95184616	0.116252658	0.226783051	0.783858073	0.779854604	0.079509447	0.040597943	0.893465211	0.699748929	0.223161236	6.869196734
ind_4	yellow	62.45	0.0552131	0.108781069	0.020234784	0.004788111	0.016549567	1.268065624	0.011497552	0.207024645	0.013216857	0.014960391	0.040428089	0.002031535	0.296148879	0.077724559	0.889511351	0.151604988	1.698265323	0.008899835	0.094057676	0.087131336	0.617334468	0.038776424	0	0.021725867	0.083468747	0	2.976012577	0.780585783	0.095828911	0.100287267	0.034861196	0.207423197	0.096723004	0.029505461	0.061294154	0.123303634	0.036914077	0.128600213	0.090880136	0.016241679	0.234966973	0.038116493	0.03832203	0.093721663	0.008725788	0.342433949	0.49715635	55.77276516	3.558336817	0.486587126	4.83468386	1.149081897	0	0.020337884	0.008856019	0.007639373	0	0	3.58289244	0	0.244208194	0	0.160076536	0.014554494	0.549628659	0	0.533395163	0	0.241224098	2.31701511	1.161039389	0.122290532	0.244584674	0.322957565	0.933732967	0.151287527	0.213544472	0.521827731	1.467869499	0.110924487	9.409313018
ind_5	white	68.75	0.094797369	0.101579991	0.028843686	0.009087964	0.051525217	1.437045346	0.043589293	0.356861488	0.039697245	0.044159596	0.454528716	0.023335085	0.319138934	0.099198724	1.185628459	0.337166573	3.143532544	0.128314175	0.037839299	0.148540545	0.464092852	0.032926353	0.009593963	0.032030646	0.052428376	0.108274357	0.679372566	0.104612947	0.059226569	0.07784292	0	0.127420552	0.139667901	0.111153706	0.134319025	0.141864751	0	0.142311634	0.026230462	0.051156387	0.407139777	0.094154249	0.069580895	0.159575915	0.238767119	0.168206115	0.570451453	46.33707716	1.68330368	0.645861624	10.91859232	1.253106079	0.109656326	0.012881024	0.0061222	0.003675539	0	0	6.850196538	0	0.538949127	0	0.294096525	0.095050734	0.594591208	0	1.081260319	0	0.625367764	3.261542239	2.198896775	0.47467449	0.201512665	0.085844549	0.896107706	0.135311977	0.05373909	2.293155738	2.901150994	0.011938529	4.149525341
ind_6	white	66.24	0.041352183	0.106797714	0.021152159	0.006434626	0.017831697	0.765949844	0.019882319	0.189532268	0.0397235	0.096557161	0.929554841	0.004773273	0.259980678	0.095149586	1.260691129	0.006234965	5.212090712	0.112240945	0.054769518	0.173187917	0.66128902	0.053280466	0.010403307	0.064096154	0.035255758	0.353258199	1.090439072	0.404949064	0.042535324	0.031493246	0.047870098	0.099134507	0.281949493	0.189288635	0.143234515	0.1003806	0	0.198872938	0.031834112	0.043059573	0.621138843	0.16854274	0.080633388	0.230308972	0.225960244	0.480567763	0.564924532	43.91299047	1.719655902	0.483293822	11.99523706	1.159478573	0.086948548	0.023648203	0.016031743	0.004092877	1.696618604	1.922320804	3.724674085	0	0.781617802	0	0.550167502	0.014976665	0.161794089	0	1.53958162	0	0.328139456	1.968003023	3.000404211	0.156648766	0.276061026	0.080149457	0.438948545	0.13311086	0.315137932	1.440892987	3.782307893	0.027377705	2.591102166
ind_7	orange	66.08	0.023496388	0.072625235	0.044395307	0.001947371	0	0.031668399	0.052489487	0.222752068	0.030295839	0.09162714	0.685680445	0	0	0.100636464	0.948283086	0.361347167	5.038125371	0.018580918	0.003150711	0.107686289	0.450024419	0.01746877	0.000523875	0.046100936	0.016218406	0.448024642	0.335319832	0.14143589	0.039954651	0.030001578	0.136996527	0.066050354	0.742131732	0.368583531	0.41119183	0.091570867	0	0.288869544	0.014847602	0.105026633	1.028447582	0.351145783	0.121799658	0.418860193	0.34885921	0.106033263	1.101984184	44.24397896	2.450446727	0.660229233	10.42034238	1.45500239	0.316457173	0.114089521	0.002844574	0	2.803098525	1.992428812	4.662611072	0	1.537281503	0	0.823719686	0.00567771	0.104193559	0.111208753	1.941476376	0	0.986899658	2.49348982	1.881214417	0.305721678	0.316963128	0.045920816	0.387517712	0.103025251	0.212463199	0.76811908	2.281116322	0.006099442	1.504103347
ind_8	yellow	69.4	0.060628116	0.13000363	0.048085648	0.008394458	0.02533401	0.756776382	0.050656991	0.296007294	0.061410919	0.033097623	1.192959353	0.047256766	0.222882816	1.096934685	0.088952737	0.863764379	6.312647859	0.092462154	0.031404177	0.167712351	0.342237376	0.0150471	0.000803017	0	0.00714254	0.310373193	0.135039519	0.178314233	0.030624618	0.018993864	0.192658682	0.071294096	0.783710979	0.280767139	0.292428964	0.034648783	0	0.307251312	0.020343325	0.045839805	0.8392989	0.262456789	0.1047063	0.319570854	0.409882608	0.083901881	1.184717327	37.87057976	8.824749707	0.678720712	7.341132362	1.377596638	0.448057041	0	0.603692689	0.016614277	3.414991626	0.817211257	5.388660641	0	0.31119485	0	0.505303028	0.025543745	0.167700323	0	1.406987092	0.064542266	0.953776091	2.445441272	1.519762462	0.446536057	0.333145652	0.054712926	0.375151205	0.073279415	0.214784763	2.042522534	2.104313495	0.046790723	2.267079836
ind_9	yellow	62.59	0.090418489	0.208323054	0.027512931	0.010744605	0.030485841	1.552938741	0.036824729	0.384331018	0.046183536	0.018282377	0.029498905	0.007998976	0.381346539	0.956193132	0.011151347	0.160331791	4.087373652	0	0.094722812	0.198149366	0.488082356	0.031270564	0.006954051	0	0.017879149	0.466850274	0.442816258	0.102755893	0.027231129	0.020497579	0.037531369	0.067214418	0.330380355	0.229413801	0.121155049	0.032736427	0	0.186091961	0.019410603	0.03502327	0.60998818	0.166243303	0.07290214	0.215142536	0.202745692	0.723163685	0.560218839	41.67912186	0	0.337148346	8.670872639	0.898840199	0.073490232	0.181544642	0	0	2.245779726	0.692933841	7.360181304	0	1.243770322	0	0.418577028	0.005826394	0.169455802	0	1.322016327	0	0.424454579	1.58589307	5.085969483	0	0.229832147	0.085979131	0.652958704	0.270948187	0.518223226	1.194353553	5.532465629	0.007454329	5.565398581
ind_10	yellow	61.1	0.126959414	0.146558716	0.054865222	0.013971933	0.046521182	1.249608062	0.035104201	0.369710233	0.020632678	0.017812222	0.052157678	0.010225418	0.318670688	0.15977108	0.658438723	0.03871032	1.081507449	0	0.055862571	0.17376379	0.491990131	0.034174839	0.003523518	0.032928445	0.00408285	0.434749143	0.25449208	0.115072573	0.039375255	0.047404413	0.064684765	0.125520136	0.452086209	0.181181969	0.217757665	0.099216286	0	0.215136371	0.053595541	0.056953641	0.84743077	0.18927873	0.133798702	0.320508821	0.310092498	0.751843115	0.472632953	39.77813306	7.478776013	0.702976398	7.350493725	1.187318478	0.159300948	0.07926358	0	0.045520605	1.098065782	0	4.122919543	0	1.100589613	0	0.552788411	0.007503695	1.193453445	0	1.82550265	0	0.610778017	3.092091002	1.817443642	0.524130494	0.341858616	0.112645627	1.192770858	0.271581473	0.698614534	1.518354073	7.892520898	0.030375697	4.633866124
ind_11	white	67.02	0.057979339	0.144786118	0.013271043	0.009251131	0.009497982	1.09202241	0.014628385	0.190953112	0.02710679	0.015390058	0	0.008376893	0.388197365	0.071114348	0.52893168	0.028312538	0.005999129	0.714212835	0	0.153926084	0.394193284	0.042679008	0.011417276	0.062707749	0.027203035	0.211891903	0.231041601	0.161946246	0.058458038	0.061729633	0.038958805	0.1716842	0.196741267	0.040109315	0.100916303	0.129269661	0.008192173	0.123136031	0.118364296	0.035932371	0.347297175	0.07898069	0.057578664	0.172753999	0.319042837	1.545434112	0.64955261	50.00623595	6.012863239	1.202235479	5.197765522	1.410250931	0.061829471	0.087379863	0.011962056	0.053400857	0.918359076	0	4.775243376	0	0.86886866	0	0.831715472	0.028010818	0.500969939	0	0.771221402	0.229203817	0.45588722	2.757766811	1.152679531	0.248188275	0.171503601	0.147436056	1.19449752	0.179697076	0.877423601	0.509234845	3.81520902	0.106608551	6.545182436
ind_12	orange	71.12	0.040816586	0.083054095	0.03155043	0.005705904	0.029118652	0.580523117	0.042368474	0.207636963	0.089325184	0.034391274	2.806206346	0.006411593	0.121544153	0.387870546	0.91061291	1.039475674	2.403792532	0.027978664	0.004696641	0.092772878	0.322383637	0.02379408	0.001046708	0.325423513	0.009182923	0.414262588	0.047801488	0.224742825	0.030675468	0.021891636	0.090964776	0.06166883	0.475006251	0.166382146	0.161602335	0.009302944	0.001490448	0.17179024	0.02725251	0.057292993	0.586325505	0.16754382	0.083079045	0.229972177	0.271865262	0.027658737	0.889901304	45.39372331	0	0.515448301	5.368668047	1.325958928	0.184117597	0.003231292	0	0	5.061775764	2.225626215	10.260348	0	0	0	0.541610004	0.070849746	0.121173521	0.028059439	1.106918524	0	0.697958443	2.611844685	1.601254423	0.219310631	0.069233504	0.038412628	0.766779912	0.098147062	0.047735805	2.406084404	1.981031598	0.101232142	3.307309272
ind_13	yellow	59.49	0.115748099	0.103546576	0.029628984	0.014504797	0.01415542	1.366804031	0.015951292	0.1891169	0.026365091	0.001919832	0.006151473	0.004096335	0.332363305	0.098291941	0.78665728	0.028920434	0.240871426	0.056563732	0.03443305	0.145655029	0.448037808	0.050187222	0.018775933	0.207975916	0.037842946	0.33188958	0.661377504	0.243358316	0.057194412	0.092281241	0	0.162788461	0.278699599	0.08452664	0.090577964	0.066733782	0.00676273	0.134998705	0.12492093	0.010280173	0.331585418	0.070631293	0.028762632	0.092837926	0.225391533	2.815872383	0.725541837	49.2220243	0	0.722234826	7.107803004	2.528176676	0.044588412	0.028112158	0.003713083	0.012203049	5.01790447	2.687793183	1.797795937	0	0.335268419	0	0.126870525	0.048969264	0.862731675	0	0.734741268	0.389638911	0.386496531	2.270134007	0.809744911	0.255969231	0.178662588	0.225990089	1.050515713	0.100231034	1.392167339	0.994441643	3.173855694	0.185732302	6.293911855
ind_14	white	61.23	0.099188756	0.190805483	0.027008939	0.010750209	0.044494317	1.409014285	0.018492618	0.300486857	0.034121566	0.013865221	0	0.011262996	0.381521743	0.107365684	0.797097667	1.669488667	0	0.005585664	0.070636897	0.208612546	0.460984732	0.034875031	0.01124094	0.333297159	0.027798763	0.49875319	0.251443385	0.186409309	0.055937709	0.056282649	0.029032701	0.110522711	0.156554685	0.253485631	0.21219676	0.129180469	0	0.124253436	0.034086813	0.038451314	0.455599434	0.110424673	0.090268718	0.190254463	0.240913373	0.307835976	0.389848029	44.19022952	0	0.560474368	5.489647013	1.68416906	0.06129122	0.04059746	0.005594797	0.004844951	3.4880164	0.831704284	7.573428452	0	0.471143022	0	0.555977297	0	0.327861175	0.004367834	1.192339699	0	0.535838144	2.58409703	2.999467441	0	0.138830661	0.090682753	2.071697551	0.4371967	0.159655686	2.527036237	3.63773664	0.044611645	8.101730789
ind_15	yellow	63.95	0.050017104	0.115220342	0.034827734	0.006120747	0.017192959	0.487434848	0.052634749	0.252516067	0.080375497	0.016196239	0.859481016	0.002232324	0.067641435	0.444966567	1.11880778	0.924885525	5.208424431	0.001809414	0.054931396	0.028931318	0.231036472	0.015087964	0.01250956	0	0.006291437	0	0.038158293	0.068604039	0.021566678	0.026627692	0.090205713	0.067721667	0.487441569	0.36439252	0.122756161	0.006618757	0	0.177301434	0.010452787	0.055913123	0.561086278	0.198362209	0.079583791	0.230952255	0.23782801	0.378262671	0.686800841	41.01435943	0	0.390142011	10.26523689	0.989848779	0.176853788	0.04121337	0.001665433	0	4.339850785	1.746503844	5.530858817	0	1.695699307	0	0.532338825	0.003049683	0.119561002	0	1.143660339	0	0.511711225	1.686669276	3.43835895	0.349983156	0.337671039	0.031696068	0.41348971	0.240207529	0.267659667	4.406668925	3.522888337	0.204705184	2.597239219
ind_16	yellow	69.39	0.047173081	0.078438797	0.029358865	0.005563624	0.0219154	0.666880262	0.029163463	0.236562098	0.027562594	0.052980798	0.143153977	0.026780524	0.25290471	0.010755254	1.012289837	0.245827779	1.806379287	0.041050955	0.043831382	0.109443958	0.634545956	0.02194578	0.02673365	0.386053133	0.018474796	0.002721844	0.345126134	0.100327331	0.019343271	0.013798877	0.040078537	0.040187934	0.233403902	0.075074738	0.084592834	0.021241629	0.0031218	0.232562977	0.017805204	0.024488164	0.722273612	0.195056876	0.083384697	0.271704673	0.516664875	0.917701468	1.078058861	31.93109156	2.411297852	0.658076368	9.476003918	0.861726919	0.098411767	0.013157748	0	0	5.60697365	2.407104106	7.848224612	0	1.678147103	0	0.615657042	0.030801004	0.257255367	0.009444916	1.541807765	0.140594798	1.068762634	2.95968852	2.838662302	1.041849072	0.181487375	0.04028323	0.449652389	0.173721721	0.82803362	7.581853766	3.681993857	0.121881564	2.43186326
ind_17	white	62.98	0.142389938	0.155327139	0.073980054	0.016857481	0.054055377	1.284444127	0.019740755	0.240429088	0.028087411	0.124865689	0.038023311	0.002316475	0.345598306	0.120714557	0.653278319	0.045405602	2.446283274	0.007804875	0	0.085109337	0.169513244	0.025573603	0.07175566	0.065768703	0.037249145	0.01402021	0.594042197	0.387875265	0.040557507	0.036328889	0.036154903	0.101637964	0.218547853	0.022236525	0.105517296	0.064145143	0.037140312	0.140925748	0.042578824	0.010266721	0.352667875	0.107284465	0.040171211	0.097280694	0.324816956	3.209943547	1.181496919	36.72057295	11.50965635	0.758829574	5.563972818	2.33998546	0.04842287	0.059743702	0.005349689	0.032135735	2.733092878	1.171173553	0.313721317	0	2.17732197	0	0	0.140486767	0.354937436	0.006920619	0.784415947	0.332958779	0.475719689	3.583946275	0.784686949	0.306366877	0.136595196	0.082067658	2.856554005	0.07822664	2.265627489	2.079405539	3.261727778	0.019854824	5.595314176
ind_18	orange	67.56	0.032387461	0.197471404	0.042972953	0.00640169	0.002744484	0.153096327	0.049741873	0.267793764	0	0.10267419	0.161846138	0.002547747	0.001893613	0.206590167	1.757209898	0.497812001	5.868750607	0.004973047	0	0.107595684	0.880782826	0.015934283	0.03479967	0.515830156	0.039213755	0.01013717	0.135994321	0.186567696	0.021571319	0.031497908	0.015427355	0.109317424	0.331953735	0.344232201	0	0	0.056895856	0.158164992	0.015532573	0.019956928	0.455907464	0.148665494	0.048030454	0.163371764	0.248296763	0.196293094	0.929512803	39.87377507	7.977776775	0.366725661	12.9245103	1.420236429	0.015238849	0.013294562	0.005794587	0.005427981	5.111052002	0.006467447	0.47835819	0	0.717314661	0	0.208456083	0.006976868	0.180117176	0.007043946	0.949884268	0	0.46702428	2.312492269	0.916316954	0.502488076	0.432849467	0.073418733	2.03796508	0.097117031	0.297313825	3.512643118	0.981146203	0.129746065	3.392636992
ind_19	orange	64.03	0.075077435	0.105387054	0.108726424	0.039988615	0.012318748	0.550746239	0.034938342	0.208766331	0.066988995	0.196337646	0.346393422	0.04270009	0.184110767	1.530875331	0.084627564	0.144198576	1.751917207	0.048308028	0.02086205	0.143097372	0.679920336	0.063739553	0.043570759	0	0.054737161	0.040268225	1.188124402	1.51058083	0.025586173	0.017581119	0.027062966	0.081093938	0.223004732	0.057751065	0.132421878	0.079418888	0.061629498	0.152032765	0.034896017	0.043075759	0.605596908	0.143852487	0.092907554	0.230461588	0.384489599	0.136192687	1.059235518	28.49665058	9.78769065	0.326800581	9.691355376	0.680991375	0.04032315	0.028021181	0.002770225	0	4.340919113	1.861552937	3.649221023	0	2.172100266	0	0.781180648	0.03317288	0.20416949	0	1.408143892	0	0.724966979	4.016953841	3.554269219	0.328250118	0.316642658	0.112897857	0.586395763	0.207080484	0.160339591	6.727043041	2.652562698	0.188087622	4.053848117
ind_20	white	64.98	0.090155969	0.133555777	0.025291463	0	0.031898081	1.543922943	0.029624578	0.337675867	0.053437841	0.020652465	0.020585257	0.009529136	0.380585657	0.108541761	0.743768641	0.050597739	1.160228506	0.00324366	0.080189122	0.030259262	0.420566409	0.029922383	0.040955224	0	0.022653029	0.018790859	0.146689278	0.126817398	0.041196329	0.036874076	0.067880503	0.093834762	0.39660337	0.128911114	0.125916448	0.05174658	0.002977397	0.145467282	0.034535448	0.067509496	0.55247257	0.121941736	0.071383935	0.136686035	0.261354288	2.737100253	0.752809379	39.78997176	5.395734635	0.494777992	6.257714874	1.047524386	0.116614216	0.044010671	0.003572345	0.019874492	2.073557899	2.583937008	7.03116947	0	1.82378732	0	0.510802309	0	0.272130797	0	1.144066298	0	0.418764256	2.623544613	1.827308754	0.442131702	0.131995425	0.098802669	1.581612111	0.2115436	0.895981263	1.488671763	2.628633589	0.021123808	7.53330067
ind_21	white	64.46	0.08505722	0.101997525	0.024494373	0.010682153	0.028416129	1.124667502	0.018925592	0.275262748	0.041355548	0.008828914	0.168539299	0.011969034	0.287262433	0.002413531	1.248565404	0.275324537	2.241302809	0.010855057	0.041324994	0.025661791	0.74372595	0.023842952	0.01510292	0	0.012021576	0.014933389	0.017343026	0.07867915	0.024308797	0.018150841	0.030616828	0.053703749	0.187234474	0.041546487	0.071496954	0.045179277	0	0.163181678	0.019502147	0.071249795	0.56180187	0.135826768	0.070491509	0.171486572	0.459992613	0.237507067	1.172297168	22.07226226	13.23286222	0.565645035	10.69993695	0.999050033	0.063752594	0.127718049	0	0	4.666171961	2.037561272	7.677563306	0	1.74155194	0	0.436218053	0.034435564	0.269019809	0	1.172964912	0	1.006999192	3.711909267	4.183119195	0.586556624	0.123662454	0.025066482	1.121626948	0.239934463	0.201072127	3.763282573	4.292609388	0.009764027	4.463553158
ind_22	white	66.48	0.108341928	0.294490157	0.033862469	0.015174796	0.068404004	1.884687378	0.018811818	0.468470226	0.034643731	0.015786266	0.018760691	0.02730917	0.56094213	0.18048631	0.856865213	0.384183874	0.142906822	0	0	0.251408157	0.380502945	0.032433815	0.075476809	0	0.060075873	0.024868473	0.805286502	0.171944904	0.041735317	0.037560423	0.022430581	0.098302308	0.236292837	0.990561158	0.040923955	0.031127804	0.004027677	0.133596897	0.054519101	0.031531487	0.295951388	0.102105047	0.04020115	0.089390445	0.313031258	2.449737936	0.473909718	45.19915578	0	0.784484602	6.035606426	2.711967479	0.034956958	0.036207709	0.004217933	0	4.366311314	2.004247108	0.488346187	0	0.954496562	0	0.208085512	0.063447611	0.390923922	0	0.382464033	0	0.500258367	2.241087424	2.199610793	0.192793553	0.31177952	0.307905071	1.514212629	0.141622388	1.372532216	0.560990649	3.797767111	0.063097045	10.72836316
ind_23	orange	65.05	0.040918762	0.080577568	0.013724091	0.007664627	0.018430662	0.740694805	0.009440636	0.142950409	0.010537626	0.015467175	0.001974783	0.002201383	0.206875477	0.033253013	0.77773055	0.033497593	1.014359945	0	0.155459501	0.074221523	0.525120057	0.023810214	0.030051353	0	0.025753895	0.018316745	0.168708385	0.066775763	0.039785863	0	0.091764484	0.085543858	0.412885523	0.109065794	0.131895838	0.07945928	0.005982863	0.215606522	0.055797998	0.075863414	0.812067636	0.175380881	0.127274482	0.248084394	0.221135106	0.206514565	0.578203457	31.57685277	11.76732664	0.576398917	5.858094776	1.441683844	0.091999999	0.242517095	0	0.029880608	1.438149379	1.651744952	0.682449362	0	1.477148082	0	0.652019215	0	0.632151305	0	2.171651449	0	0.520675223	2.785503071	7.67616066	0.523738771	0.098358768	0.129062526	1.587007902	0.801973326	0.109346633	1.508149527	8.771797282	0.038565758	7.248763664
ind_24	yellow	61.5	0.092596861	0.205998137	0.028541979	0.013080403	0.038222143	1.537137547	0.029550592	0.35377269	0.038523892	0.022484086	0.017468933	0.009624108	0.449981829	0.140060611	0.055006554	0.1029012	1.512351564	0.130443146	0.116824105	0.221958444	0.476847546	0.031722729	0.045215429	0.083867792	0.055403684	0	0.676901719	0.306707375	0.056680928	0.04060062	0.033697476	0.135992395	0.252574959	0.112224464	0.194361769	0.194757063	0	0.143759977	0.051624144	0.051555462	0.597360652	0.119819945	0.061722243	0.149197866	0.293391381	0.631398306	0.807124784	44.98648035	5.707056081	0.961371738	6.070382415	1.743597211	0.045126314	0.038035992	0.011164527	0.016664614	0.793129579	1.850050807	0.977531768	0	0.988532603	0	0.433867751	0.116132294	0.657367799	0	1.410748333	0	0.401820808	3.42274014	0.996504653	0.333809693	0.455349176	0.145285104	1.131061097	0.088612565	0.566182085	1.769368166	4.443274973	0.106578285	8.611133552
ind_25	orange	65.64	0.064087459	0.165724575	0.027049377	0.006700432	0.016067693	1.240768692	0.022937588	0.301046527	0.042472758	0.099864717	0.380710072	0.041560797	0.450759607	0.070005687	1.367157046	0.284060707	3.340066689	0	0.099492342	0.277508777	0.730856926	0.04197731	0.0354249	0	0.06371219	0	1.154792286	0.746852609	0.047742127	0.03653153	0.058033115	0.093555103	0.468885601	0.251999516	0.184944481	0.080171131	0	0.195822172	0.040124151	0.060488281	0.681347145	0.163663411	0.091649084	0.222742358	0.285337151	0.264455748	0.641892717	34.89013376	12.21020757	0.591554972	5.834305915	1.615296542	0.090330904	0.120282919	0.003176685	0.006158871	2.109584891	1.73197396	1.740389079	0	2.28023441	0	0.62033029	0.01566186	0.209444954	0	1.498326141	0	0.526281035	2.53313404	4.660466261	0	0.276894306	0.167635805	0.755305471	0.2667133	0.344539914	1.291446412	4.065221631	0.126012115	4.477913398
ind_26	yellow	62.16	0.090319462	0.143434597	0.029031574	0.012891228	0.027495855	1.185993501	0.023418088	0.297126825	0.054595713	0.037216351	0.18472549	0.030144523	0.378762455	0.104042801	1.014534872	0.208741968	2.063625379	0.090922845	0.092037193	0.111100419	0.591476944	0.022801173	0.055713285	0	0.003698015	0.002638633	0.171667258	0.08380432	0.039032314	0.043168196	0.095774379	0.105334655	0.624366019	0.241093717	0.228937242	0.084331952	0.002922348	0.230383719	0.052209596	0.101490081	0.755505594	0.161147415	0.098843157	0.261436884	0.425062818	0.452363728	0.925381055	42.38967598	8.413803811	1.092512017	7.22236466	1.291694137	0.185720568	0.034071484	0.00680909	0.026106311	2.405279978	1.569472567	0.691496247	0	1.141767367	0	0.423153457	0.007508317	0.243967323	0	1.741220261	0	0.679357193	3.481856968	1.779076261	0.401459751	0.228308979	0.088518694	0.950455816	0.205829061	0.418394751	1.209265838	4.679086839	0.099956826	4.851063819
ind_27	orange	60.5	0.054095276	0.065002527	0.037886839	0.006144447	0.017166426	0.484629234	0.030212293	0.357234897	0	0.051375852	5.932378313	0.012520466	0.109378816	0.932891137	0.965885985	1.440748995	1.032289186	0.048389461	0.023156169	0.145876329	0.321355707	0.029214308	0.015278139	0	0.018668485	0.004572826	0.037372545	0.100717751	0.024777662	0.026622662	0.137922835	0.098729632	0.574598184	0.199911752	0.218756622	0.063470283	0	0.159929486	0.021442256	0.054202221	0.50573757	0.151052124	0.049205699	0.170609275	0.354141452	0.135058128	1.085024462	17.79074816	25.00105396	0.407496232	5.549203905	2.487603514	0.218627956	0.005404237	0.003811754	0	1.543660237	0.460497612	4.067503728	0	0.182423637	0	0.114866722	0.149135464	0.087212634	0	1.087362218	0	0.529279749	2.197795138	3.709026223	0.437722132	0.178615009	0.0230652	0.470011395	0.193074568	0.257664735	9.099419927	3.622710267	0.077267303	3.74210167
ind_28	white	57.53	0.064896188	0.114386779	0.014242644	0.010965579	0.007093576	0.759494084	0.00820318	0.131557792	0.022139451	0.06165568	0.011988019	0.001819203	0.245865286	0.030888588	0.190891524	0.002486703	0.021430651	0.095422869	0.061154664	0.088222734	0.229715513	0.072005651	0.145822504	0.168025484	0.19105509	0.009054576	4.296322977	1.563127956	0.063686918	0.072413361	0.018140423	0.131837952	0.172991388	0	0.132520764	0.117354686	0.033146077	0.296145602	0.137933245	0.052177676	0.320226621	0.095807816	0.082899639	0.097177677	0.023713684	6.391986823	0.421128724	49.43736124	0	0	4.899932997	1.148193514	0.02663321	0.03710856	0.0104759	0	1.371270347	1.972464901	3.343228323	0	0.571910407	0	0.251252338	0.005770884	0.033587105	0	1.089842866	0	0.341809424	1.204607584	0.16255845	0	0.157724204	0.180252684	1.216610925	0.047506869	3.586300733	0.567814433	3.284407324	0.140008448	7.630142309
ind_29	yellow	58.26	0.067654935	0.129661488	0.029259958	0.010865079	0.016355183	0.792584397	0.023956422	0.263303911	0.027861171	0.059801015	0.771754336	0.022553893	0.325276113	0.723296345	0.717605255	0.587164885	4.786137602	0	0	0.254133745	0.454446315	0.018085013	0.012145654	0.298707607	0.030754658	0.005198144	0.307974964	0.140486376	0.025609379	0.019371267	0.06599601	0.061580009	0.306820037	0.225543715	0.100762982	0.037234484	0.006618854	0.294243	0.0298694	0.057618148	0.947400524	0.265657377	0.102505454	0.352794271	0.484358958	0.096510833	1.24014012	36.03607174	4.521768345	0.745519587	10.18704222	1.447632009	0.17256199	0.005212616	0	0	1.611744351	0.620367733	5.001909337	0	1.243580765	0	0.573185951	0.010671604	0.050425926	0.058691633	1.951519136	0	0.859218955	3.364092252	5.024462994	0.443302337	0.352204498	0.157385911	0.7477554	0.290097826	0.081699054	2.154349017	3.883569103	0.011171581	2.795126843
ind_30	yellow	66.48	0.040482798	0.123899075	0.055252052	0.005255192	0.00131952	0.106767536	0.053312233	0.290065435	0.000850411	0.007099607	0.133726747	0.001473519	0.001519842	0.054321349	0.800778758	0.185665618	3.336329827	0	0.009824944	0.073642205	0.499742487	0.013327885	0.037568827	0.272330646	0.021839009	0.014101948	0.390602636	0.564461331	0.022940128	0.146890193	0	0.085759775	0.54552892	0.203710381	0.190891342	0.036781546	0	0.269429929	0.02061065	0.082033219	1.016697831	0.285563915	0.087424744	0.325689012	0.308177561	0.399235669	1.046415331	43.23505388	5.169666717	0.624975488	10.36028086	0.712853483	0.550547002	0.003970553	0	0.693833274	1.651374291	0	5.558751688	0	0.271210593	0.006885162	0.443919908	0.00906538	0.173765255	0	1.766907718	0	0.749709397	2.724586356	2.185609367	0.509688751	0.284320056	0.004824249	0.285831608	0.142336042	0.395293437	4.06522052	2.687754643	0.080166532	2.482256211
ind_31	orange	64.76	0.036386499	0.114485556	0.03449561	0.004495764	0.006459015	0.207818813	0.052967826	0.291176745	0.009421195	0.007968744	0.907450666	0.004751147	0.002143894	0.807786658	0.383211392	0.885921584	5.621301913	0.030577647	0	0.181887305	0.342399425	0.00609009	0.029134248	0.111277699	0.007089708	0.001398373	0.03666568	0.097944765	0.01932213	0.029654716	0.195404695	0.197057078	0.633266288	0.225275395	0.233090049	0.029813157	0	0.321664261	0.117804982	0.08160754	0.94429886	0.31239165	0.095836534	0.345659814	0.477664696	0.080207243	1.047924729	33.32398477	6.582677939	0.558464438	8.543364181	1.366842151	2.123114222	0.001015265	0	0.169471086	1.918781025	0.668200031	5.110495452	0	0.327959075	0	0.651743719	0.043257158	0.085486876	0.070973961	1.709964065	0	1.188722826	2.658929692	5.595044584	0	0.19813649	0.076366039	0.595128012	0.27461675	0.37697506	3.895772273	3.744107703	0.011192142	2.51856124
ind_32	yellow	60.47	0.054069747	0.090390368	0.031705116	0.007274292	0.029252428	0.495212012	0.054187282	0.288079968	0.011174208	0.010878336	0.491722861	0.008287712	0.168962533	0	1.875714564	0.408409238	1.948121052	0.027977641	0.029898855	0.33935409	0.661022887	0.01730716	0.03285479	0	0.021935295	0.009522244	0.43931076	0.21719098	0.028954853	0.021881565	0.028164273	0.1311389	0.156543223	0.066556612	0.040442627	0.029028952	0.006340394	0.152489464	0.047841602	0.02093303	0.485991351	0.131419782	0.053160388	0.171981616	0.400393581	0.387189909	0.922066509	37.05354739	7.079525897	0.548342433	14.3257932	1.11760229	0.191603789	0.002271219	0	0	0	0	6.022775781	0	4.160594759	0.015754941	0.211960911	0.007123707	0.145490453	0	0.998562139	0	0.766923611	2.361653233	2.511459288	0.194405258	0.243342319	1.00694315	0.026910429	0.139404551	0.599905379	3.05828256	3.723118743	0.016469252	2.417898265
ind_33	white	62.18	0.058986911	0.136964758	0.000736162	0.012409893	0.040188056	0.952345466	0.018951973	0.268470787	0.000969337	0.015055104	0	0.001493186	0.216974196	0	1.022452782	0.034655988	0.223006543	1.274914645	0.122106808	0.162455115	0.455278457	0.025237467	0.043833288	0	0.02810809	0.025715432	0.436665939	0.326899855	0.039505544	0.039955051	0.045409981	0.127857321	0.227323315	0.066594144	0.067005206	0.04722109	0.021953919	0.122190535	0.051485056	0.037645648	0.304921834	0.070581882	0.029712694	0.079311622	0.350319664	0.404791864	0.519552365	49.39443437	0	0.625354369	5.378728744	1.516315088	0.083895353	0.013997864	0.014536223	0.392924829	0	0	10.31300778	0	2.502546663	0.069700575	0	0.007107247	0.256754591	0	0.509945985	0.299392271	0.447785827	2.584777869	2.236672299	0.265405237	0.050279454	0.29646711	1.080537564	0.198623157	0.824778623	1.667605177	3.455229249	0.075073807	6.87990771
ind_34	orange	63.6	0.063443692	0.255764483	0.001226521	0.011223153	0.027143303	1.383840676	0.020293898	0.393095322	0.020861604	0.010821702	0	0.006487136	0.361667414	0.039028055	0.596840267	0.451750349	1.618398017	0	0.105683609	0.073473131	0.665956599	0.040895999	0.042266565	0	0.054214666	0.025254524	0.417252853	0.254297127	0.044903947	0.036008155	0.034086525	0.09960652	0.186252278	0.120759033	0.092918781	0.073121204	0.030901788	0.099967001	0.051024706	0.037267838	0.437800044	0.093362181	0.061173015	0.13177329	0.248159954	0.086575918	0.303885122	45.04036087	0	0.391861556	7.845172113	1.743203607	0.039296733	0.022033157	0.005601872	0	0	0	7.285847207	0	0.887400933	0	0.263886003	0.019670943	1.425521787	0	0.750061416	0.247714591	0.383943165	1.945325667	1.46666215	0.244264018	0.106325287	0.267584913	3.056624754	0.10301997	0.534351133	1.901996543	2.646609256	0.020027784	12.1449046
ind_35	yellow	56.6	0.055901961	0.125964494	0.029914007	0.005491169	0.010661192	0.633972135	0.028071682	0.209781795	0.015160658	0.005532377	0.540830793	0.006225179	0.172631843	0.398455793	0.737695115	0.760809025	4.3147767	0.041817933	0.043346376	0.386011696	0.415178158	0.017653608	0.019607981	0	0.01252948	0	0.057996898	0.677707821	0.027668017	0.01609036	0.08327704	0.161749702	0.353495958	0.115591759	0.127298684	0.03317522	0	0.209858566	0.025032026	0.063376535	0.719557344	0.192877619	0.083354861	0.264512774	0.404247736	0.168667101	1.489890915	35.26932804	7.989709879	0.571839304	9.633341973	0.818092903	0.292742925	0.263999916	1.425497077	0	1.532747526	0	1.755458724	2.7462596	10.25919314	0	0.290337008	0.017107747	0.040337317	0.080214768	1.281667665	0	0.867503217	2.540726441	1.468761757	0.324685991	0.282506893	0.024703952	0.255330671	0.099466916	0.023455992	1.561708854	1.49362829	0.043523318	2.482674118
ind_36	white	NA	0.104565969	0.428320642	0.044914224	0.012454729	0.024364458	1.852137217	0.017678757	0.457020465	0.024711077	0.009783166	0.01486388	0.003535261	0.627932336	0.207373195	1.311681968	0.046935055	2.980446118	0	0.150749842	0.155191779	1.584857901	0.09679773	0.09249581	0.494784728	0.053438591	0	0.566861299	0.557096132	0.096711947	0.058138631	0.047904728	0.166832788	0.343906385	0.246863787	0.143394313	0.119593099	0.014132766	0.215186081	0.073428201	0.06470096	0.702757399	0.132083017	0.082618436	0.181165834	0.590855429	3.171713615	0.973720169	19.51930497	0	1.590387037	10.53943169	2.035243905	0.075544602	0.047370742	0	0	6.655409446	0	0.543287144	0	4.290273195	0	0	0.007940346	1.342965866	0	1.460300403	0.193705631	0.745102561	4.728682511	1.88763194	0.286956459	0.410567213	0.026187487	1.289478617	0.184375034	1.358088772	2.226365458	5.615007939	0.067211523	13.5264796
ind_37	white	65.55	0.066093445	0.163830875	0.03498166	0.011435805	0.025811161	1.090407778	0.016988827	0.271031859	0.049375727	0.021361688	0.614725146	0.03051921	0.32965192	0	1.369079257	0.209052021	2.131591834	0.002335367	0.06598157	0.048600161	0.814072232	0.021403312	0.036283051	0.385866089	0.023767046	0.003086091	0.167444468	0.187290355	0.043571789	0.050662815	0.110159287	0.093411849	0.570392433	0.172861782	0.215131086	0.12545133	0	0.200835285	0.076019629	0.067816394	0.774068257	0.178667667	0.116370819	0.284562577	0.297760812	0.136055325	0.759633775	31.08263749	13.52625492	0.444117407	5.704247167	1.683088257	0.499011973	0	0.713869901	0.012170584	3.10524094	0	1.509573287	0	8.626132369	0	0.189514081	0.067122308	0.121074045	0.099050718	1.659540397	0	0.495045537	2.898736279	2.526701073	0.297129624	0.272731098	0.101691686	0.509718002	0.156718452	0.00951941	4.409378115	1.809580895	0.007835894	4.997067225
ind_38	yellow	68.78	0.085014195	0.177740441	0.033869976	0.011285	0.011933616	1.057106391	0.018143485	0.225619428	0.02388283	0.026144873	0.035947775	0.006948447	0.31467531	0.101799506	0.779696011	0.181540673	0.44686059	0.077493162	0.09542992	0.157027223	0.411041224	0.034206827	0.050931873	0.387134602	0.036493492	0.011115644	0.674533984	0.153760978	0.060552974	0.047582868	0.072462355	0.13241114	0.460843589	0.173138731	0.20277598	0.074528531	0.008716607	0.23371787	0.059328156	0.043172922	0.846151655	0.144558999	0.086724438	0.24117196	0.389479859	1.955804659	0.879508202	44.66003586	2.411965574	0.550154428	5.028476304	2.163868176	0.177716964	0.028682516	0.004801267	0.007595409	2.27089348	0	0	2.807865504	6.813249239	0	0.651774119	0.02999814	0.896200371	0	1.874802248	0	0.601991934	3.218439061	1.046469499	0.251593525	0.264785363	0.090157713	1.235257178	0.105151665	0.995054902	0.544726803	2.166849973	0.038733062	7.322700754
ind_39	orange	68.01	0.020346318	0.086954106	0.031368038	0.001217646	0.001361182	0.073350209	0.013408685	0.226037413	0	0.002130499	0.496822427	0.020350922	0.00445431	0.104770959	1.687430393	0.122955102	5.294242831	0.196967302	0.006425738	0.125876091	0.858894485	0.017794195	0.501889034	0.047074621	0.01463965	0.013652171	0.050688577	0.188087404	0.018049267	0.082198004	0.206974332	0.07320096	0.693391531	0.248064382	0.280812752	0.060962679	0	0.223495995	0.020260504	0.06720821	0.894391774	0.272353424	0.383413215	0.257303494	0.058164091	0.123530511	0.705514167	32.80053237	9.731159059	0.406662753	6.90297716	0.70492353	0.542527631	0.537386432	0	2.162475235	1.302306449	0	2.544069042	0	5.806935229	0.253778996	0.432669311	0	0	0	1.703557554	0	0.712661124	1.610745453	2.646837823	0.302819887	0.155267869	0.022696251	0.360747238	0.151378986	0.046601709	9.406247188	2.019316616	0.004438587	1.849800919
