# Supplementary material for: Trait differences among discrete morphs of a color polymorphic lizard, Podarcis erhardii
Source: PeerJ. 2020 Nov 5;8:e10284. doi: 10.7717/peerj.10284 (PMC7649010; doi:10.7717/peerj.10284)
Supplement: Supplemental Information 5 [file peerj-08-10284-s005.zip › 2017_male_biteforce_v2.csv]

ID	year	bf1	bf2	bf3	bpdist	maxbite	sex	6morph	3morph	svl	head_length	head_width	head_height	jaw	ear	jugal	autotomy
1	2017	21.3	25.1	24.9	2.45	25.1	M	yelloworange	orange	67.71	16.46	10.23	8.17	17.82	16.27	13.61	Y
3	2017	19.8	19.3	21	2.45	21	M	orange	orange	64.15	15.95	9.93	7.73	17.69	15.79	13.91	N
4	2017	27	22.5	22.8	2.45	27	M	orange	orange	62.5	15.88	9.69	7.21	17.35	14.82	12.94	Y
6	2017	26.5	21.8	26.5	2.45	26.5	M	orange	orange	66.14	16.82	9.29	7.16	18.22	15.55	14.29	Y
10	2017	22.1	22.6	24.5	2.45	24.5	M	orange	orange	66.26	16.06	9.12	7.03	16.44	14.92	13.76	Y
11	2017	24.6	20.9	24.8	2.45	24.8	M	orange	orange	64.64	16.67	8.74	7.27	17.58	14.93	13.16	Y
12	2017	16.6	19.5	20.1	2.45	20.1	M	whiteyellow	yellow	58.22	14.47	8.48	6.6	15.95	13.6	12.54	Y
13	2017	18.5	15.1	16.3	2.45	18.5	M	whiteyellow	yellow	62.85	14.58	8.34	6.6	15.92	14.1	11.94	Y
15	2017	20	17.1	16.9	2.45	20	M	white	white	58.9	14.35	8.02	6.92	14.18	14.04	12.69	N
17	2017	21.8	18.9	17.9	2.45	21.8	M	white	white	63.3	15.04	8.76	7.04	16.52	14.58	13.06	Y
18	2017	14.1	14.6	15	2.45	15	M	whiteyellow	yellow	56.02	13.15	7.45	6.03	14.11	12.7	11.36	Y
20	2017	21.9	20.8	21.3	2.45	21.9	M	yellow	yellow	63.08	15.02	8.58	7.32	16.64	14.5	13.71	Y
21	2017	28	26.4	23.1	2.45	28	M	orange	orange	67.26	16.79	9.22	7.73	17.89	15.7	14	Y
23	2017	23.5	24.1	26.6	2.45	26.6	M	white	white	64.71	15.69	9.27	7.71	17.79	16.01	14.01	Y
24	2017	19.9	17.3	20	2.45	20	M	white	white	59.05	14.59	8.28	6.51	14.89	13.55	12.43	Y
27	2017	26.9	23.8	25	2.45	26.9	M	yellow	yellow	64.34	15.97	10.13	8.22	17.55	15.69	13.71	Y
28	2017	27	21.6	21.6	2.45	27	M	white	white	65.99	16.82	8.9	7.85	17.43	16.07	14.38	Y
30	2017	24.4	24.3	21	2.45	24.4	M	yelloworange	orange	69.37	17.43	10.37	7.5	18.05	16.41	14.37	Y
32	2017	25	28.4	25.8	2.45	28.4	M	yellow	yellow	68.08	16.78	9.65	8.7	18.31	15.75	13.41	Y
33	2017	22.6	21.4	20.6	2.45	22.6	M	white	white	54.05	13.69	8.16	6.7	14.93	12.89	11.93	Y
34	2017	30.5	25.5	17.1	2.45	30.5	M	white	white	66.13	15.78	9.88	7.44	16.71	15.2	13.58	Y
35	2017	22.4	21.9	21.9	2.45	22.4	M	orange	orange	62.33	16.3	9.09	7.37	17.06	15.48	13.67	N
36	2017	20.9	19.1	18.6	2.45	20.9	M	white	white	63.76	16.22	9.34	7.38	17.06	15.54	13.86	N
37	2017	19.1	2.1	22.9	2.45	22.9	M	orange	orange	68.66	17.28	10.33	7.99	18.05	16.29	14.65	N
38	2017	29.9	22.3	21.9	2.45	29.9	M	white	white	68.72	16.62	10.19	7.75	17.99	15.93	14.3	Y
39	2017	26	26	18.3	2.45	26	M	white	white	64.79	16.13	9.47	7.41	17.1	15.53	13.42	Y
41	2017	16.5	19.1	16	2.45	19.1	M	white	white	58.55	13.58	8.2	6.24	14.54	13.04	13.01	Y
43	2017	21.4	27.5	23.4	2.45	27.5	M	orange	orange	69.56	17.46	10.65	8.03	18.55	16.82	14.6	N
45	2017	24.6	17	26.1	2.45	26.1	M	orange	orange	63.2	15.16	9.14	7.28	16.17	14.54	13.01	Y
47	2017	23.6	17.5	17.4	2.45	23.6	M	white	white	67.78	16.21	10.24	8.13	17.63	14.8	13.87	Y
48	2017	19.9	18.8	17.3	2.45	19.9	M	whiteyellow	yellow	56	13.72	7.14	5.28	14.43	12.57	11.34	N
49	2017	21.6	21.1	23.6	2.45	23.6	M	orange	orange	71	16.61	10.33	7.59	18.31	16.02	14.6	N
50	2017	23.4	16.4	21.6	2.45	23.4	M	orangewhite	orange	59.96	14.69	9.09	7.23	15.23	13.93	13.32	Y
51	2017	24.5	30.6	23.3	2.45	30.6	M	orange	orange	66.54	16.38	10.27	7.25	17.04	17.75	13.62	N
52	2017	26.8	19	21.3	2.45	26.8	M	yellow	yellow	62.25	16.66	9.64	8.47	17.46	15.45	14.05	Y
53	2017	19.8	23.6	26.3	2.45	26.3	M	whiteyellow	yellow	62.04	15.67	9.39	7.84	16.93	15.27	13.64	Y
56	2017	17	17.3	17.4	2.45	17.4	M	whiteyellow	yellow	59.13	14.56	7.9	6.49	14.82	12.75	11.81	Y
58	2017	25.1	21	21	2.45	25.1	M	white	white	66.28	16.54	9.08	7.39	15.98	15.71	14.13	Y
59	2017	20.9	16		2.45	20.9	M	white	white	58.56	14.21	7.7	6.39	14.66	13.33	11.99	Y
61	2017	14	14.5	14.5	2.45	14.5	M	whiteyellow	yellow	58.73	13.95	8.3	6.94	15.79	13.35	12.12	Y
62	2017	19.1	16.4	16.4	2.45	19.1	M	white	white	58.04	14.02	7.86	6.59	15.21	13.24	12.1	N
63	2017	16.8	19.9	17.6	2.45	19.9	M	whiteyellow	yellow	61.47	15.05	8.89	6.98	15.47	13.88	12.2	Y
65	2017	18.9	17.9	19.6	2.45	19.6	M	white	white	61.52	14.03	8.05	5.73	14.23	13.09	12.21	Y
66	2017	24.5	20	20.1	2.45	24.5	M	orange	orange	67.64	16.82	10.28	8.09	17.99	16.02	14.59	N
68	2017	21.8	19.5	16.5	2.45	21.8	M	whiteyellow	yellow	58.99	15.08	9.73	7.68	15.05	13.74	12.48	N
70	2017	21.1	20.8	20.6	2.45	21.1	M	orange	orange	67.05	16.02	9.32	7.43	17.2	15.72	13.64	Y
71	2017	17.9	17.1	16.8	2.45	17.9	M	yellow	yellow	55.49	13.94	8.45	5.96	14.81	13.22	11.91	Y
74	2017	23.5	23.1	21.3	2.45	23.5	M	white	white	65.22	16.9	9.01	7.49	18.05	15.52	13.92	Y
75	2017	25.4	28.9	28.1	2.45	28.9	M	orange	orange	69.82	16.6	10.36	8.24	17.45	16.64	14.39	Y
77	2017	27.1	24.4	21.8	2.45	27.1	M	orange	orange	67.94	16.85	10.27	8.04	16.39	15.75	14.41	Y
78	2017	26.1	22.4	19.1	2.45	26.1	M	yellow	yellow	68.76	16.13	9.95	6.6	17.98	15.55	13.7	Y
79	2017	23.6	21.6	24.4	2.45	24.4	M	yelloworange	orange	62.62	16.62	9.72	7.87	17.03	15.54	13.69	N
80	2017	21.9	20.8	21.6	2.45	21.9	M	yellow	yellow	66.54	16.91	9.37	7.89	17.49	15.2	14.55	Y
81	2017	25.1	26.1	24	2.45	26.1	M	white	white	67.81	15.67	9.86	7.42	17.44	14.94	13.45	Y
82	2017	23.4	22.9	26.1	2.45	26.1	M	white	white	67.85	17.08	10.08	7.73	17.91	16.22	13.97	Y
84	2017	13.4	16.9	15.3	2.45	16.9	M	whiteyellow	yellow	58.74	13.93	8.69	7.11	15.56	13.59	11.74	Y
86	2017	21.1	13.8	19.5	2.45	21.1	M	white	white	61.33	15.38	9.12	7.16	16.49	14.22	12.36	Y
87	2017	23	22.9	19.1	2.45	23	M	white	white	60.63	15.02	8.69	7.46	15.98	14.25	12.7	Y
88	2017	26.3	25.8	25	2.45	26.3	M	yelloworange	orange	65.69	16.93	10.38	7.65	16.75	16.03	13.42	Y
90	2017	18.9	20.6	20.6	2.45	20.6	M	white	white	63.16	14.33	8.24	6.8	15.23	13.84	12.44	Y
91	2017	23.9	24.4	22.9	2.45	24.4	M	orange	orange	67.26	16.85	9.28	7.31	18.09	16.13	14.05	Y
92	2017	11.9	16	12.5	2.45	16	M	white	white	51.59	12.93	7.15	6.05	13.67	11.9	10.92	N
93	2017	28.4	23.1	21.6	2.45	28.4	M	yellow	yellow	61.5	15.97	9.22	7.38	17.03	15.37	13.97	Y
94	2017	22.3	18	24.3	2.45	24.3	M	whiteyellow	yellow	69.13	17.03	10.67	8.21	18	16.6	14.37	Y
103	2017	19.9	17.4	17.8	2.45	19.9	M	white	white	56.29	14.29	8.47	6.71	15.18	13.64	12.24	Y
104	2017	24.3	23.9	21.3	2.45	24.3	M	white	white	67.31	16.62	9.83	7.85	17.08	15.57	14.12	Y
105	2017	29.5	24.6	22.3	2.45	29.5	M	yellow	yellow	61.81	16.03	8.95	7.14	16.67	14.75	12.55	Y
109	2017	26.1	27.6	32	2.45	32	M	yelloworange	orange	70.11	17.33	9.56	7.83	8.29	16.47	14.75	N
110	2017	28.4	22.8	21.6	2.45	28.4	M	yellow	yellow	66.15	16.12	9.15	7.57	17.34	15.37	13.96	Y
113	2017	28.6	27.6	28.3	2.45	28.6	M	yelloworange	orange	65.22	17.22	9.67	7.91	17.95	16.04	14.71	Y
114	2017	17.1	16.4	17.9	2.45	17.9	M	yellow	yellow	59.21	13.53	8.31	6.36	15.33	13.21	11.91	Y
115	2017	19.9	22.6	17.9	2.45	22.6	M	whiteyellow	yellow	58.22	14.88	8.97	6.92	15.55	13.78	12.55	N
117	2017	27.5	23.5	23.6	2.45	27.5	M	yelloworange	orange	64.42	16.15	8.86	7.22	16.86	15.1	13.89	Y
119	2017	34	31	28.1	2.45	34	M	orange	orange	65.46	15.99	9.89	7.51	17.17	15.22	14.1	Y
122	2017	25.8	26.1	30.1	2.45	30.1	M	orange	orange	64.22	16.21	9.13	7.88	17.63	15.56	13.53	Y
123	2017	20.5	22.4	22.9	2.45	22.9	M	yellow	yellow	59.55	13.58	7.37	6.48	14.92	13.12	11.94	Y
125	2017	21.1			2.45	21.1	M	orange	orange	60	15.42	9.2	7.87	16.85	14.93	13.37	N
126	2017	27.8	26.5	27.3	2.45	27.8	M	whiteyellow	yellow	64.13	15.68	8.99	7.45	17.33	15.66	13.83	Y
127	2017	22.1	23.8	20.8	2.45	23.8	M	whiteyellow	yellow	61.63	14.57	9.09	7.11	16.4	14.02	13.09	N
128	2017	33.8	33	30.4	2.45	33.8	M	orange	orange	73.48	16.87	10.65	7.4	18.13	16.35	14.79	Y
129	2017	19.9	20.9	18.6	2.45	20.9	M	yelloworange	orange	67.84	15.92	10.37	6.7	16.97	15.02	13.76	Y
130	2017	24.4	24.5	25.3	2.45	25.3	M	orange	orange	62.85	15.91	10.41	7.21	17.66	15.59	14.21	N
131	2017				2.45		M	yellow	yellow	67.13	15.98	10.69	7.55	17	14.94	13.47	N
132	2017	27.5	28.4	21.9	2.45	28.4	M	yellow	yellow	65.51	15.93	9.74	7.42	17.31	15.74	14.25	Y
