# Supplementary material for: Trait differences among discrete morphs of a color polymorphic lizard, Podarcis erhardii
Source: PeerJ. 2020 Nov 5;8:e10284. doi: 10.7717/peerj.10284 (PMC7649010; doi:10.7717/peerj.10284)
Supplement: Supplemental Information 5 [file peerj-08-10284-s005.zip › dfacol_female2017vars.csv]

	B2	B3	S1U	S1B	S1G	S1Y	S1R	S6	S7	H1	morph
fem_29_001_OO	31.86729907	74.94132054	0.053079933	0.101190745	0.291043812	0.351769998	0.54184484	69.29580589	-0.521898043	649	1
fem_40_001_OO	47.76281559	73.35020897	0.086203398	0.185987043	0.290208246	0.27612652	0.445077427	88.85703329	-0.349573563	676	1
fem_42_001_OO	40.45881007	77.5983477	0.086402629	0.160842233	0.320971533	0.29246375	0.439501628	74.04505081	-0.477794339	663	1
fem_121_001_OO	41.86212371	71.90764939	0.074137921	0.131219925	0.303713649	0.32113362	0.498276941	81.29947234	-0.387963844	655	1
fem_124_001_OO	49.5929752	74.6816241	0.076352445	0.104003296	0.303436209	0.348503282	0.523420586	100.55191	-0.464027335	644	1
fem_22_001_OO	24.3861221	51.51756877	0.102833843	0.128441917	0.282550219	0.319607223	0.493373119	46.94661849	-0.37586176	652	1
fem_25_001_OO	38.29298353	73.07298818	0.055090582	0.171304422	0.297809514	0.320363703	0.433626778	68.39128485	-0.531844638	639	1
fem_7_001_OO	32.12872441	67.17762155	0.080655158	0.146118828	0.293114626	0.32975294	0.457873319	60.14800531	-0.391314623	638	1
fem_101_001_WW	49.18017718	81.06606956	0.072469279	0.260253357	0.257704789	0.272705123	0.367619827	75.52939701	-0.749884519	639	2
fem_14_001_WW	60.36336215	92.05659288	0.149009574	0.24444957	0.263857672	0.231357655	0.350455742	86.59084115	-0.716122904	668	2
fem_54_001_WW	55.40227238	78.11372026	0.168296037	0.253456565	0.270558449	0.235730382	0.315705546	76.31612063	-0.929082955	646	2
fem_55_001_WW	58.45931544	84.59538877	0.148390017	0.256780304	0.268832538	0.230166309	0.333871132	77.86861442	-0.782333616	663	2
fem_57_001_WW	50.1299265	67.37415868	0.168097119	0.272103621	0.260340708	0.21888581	0.307399228	64.75585212	-0.929638134	659	2
fem_60_001_WW	47.87604503	70.51110582	0.157167712	0.256219914	0.261753809	0.227673767	0.332744146	68.97688954	-0.913695277	660	2
fem_67_001_WW	44.23220949	69.31362055	0.103946065	0.241856152	0.253591057	0.270069811	0.348832166	68.40593719	-0.697685726	644	2
fem_69_001_WW	46.2873403	64.34391832	0.161564908	0.265414687	0.263195522	0.224680039	0.31780342	65.38326947	-0.940568324	660	2
fem_72_001_WW	69.70118082	92.57597852	0.165409932	0.272961296	0.268741239	0.226412812	0.300959246	75.89600168	-0.952460984	644	2
fem_73_001_WW	56.62443255	83.29245632	0.150302162	0.254408457	0.278816773	0.244854547	0.324542052	82.45134981	-0.912542789	646	2
fem_76_001_WW	57.28099566	77.04672586	0.16643798	0.277595935	0.274859873	0.232920655	0.289355104	79.83887594	-0.952251308	636	2
fem_8_001_WW	64.98906374	91.0521772	0.132356189	0.251111106	0.270468149	0.237053551	0.35399587	79.05578404	-0.753284691	662	2
fem_83_001_WW	79.37442288	92.6276843	0.156459067	0.259851807	0.250167131	0.24390291	0.311647885	80.1103776	-0.911018607	637	2
fem_85_001_WW	54.51416343	79.43607559	0.166405032	0.251223853	0.258822659	0.226508952	0.331451269	80.73333043	-0.935049172	660	2
fem_9_001_WW	51.93957124	76.76720079	0.162781235	0.254289243	0.253700618	0.219817662	0.337014927	79.2984361	-0.939612608	670	2
fem_95_001_WW	64.72833331	79.10827573	0.139206938	0.246224733	0.278032101	0.244050997	0.344486716	73.4551486	-0.691635673	657	2
fem_96_001_WW	60.65511558	88.82444522	0.155685445	0.252161755	0.264035678	0.232476048	0.336008655	89.73005289	-0.92715327	659	2
fem_97_001_WW	50.34041581	79.4124756	0.1338872	0.216017414	0.253472769	0.256149611	0.364464315	67.80761637	-0.34405258	659	2
fem_99_001_WW	49.91509114	80.31346877	0.066139768	0.272381622	0.259229069	0.253174959	0.369988311	77.32386504	-0.78725657	665	2
fem_98_001_YY	37.42079452	96.82762129	0.085826498	0.210025222	0.320995863	0.291903751	0.391316471	82.24511588	-0.428356381	643	3
fem_89_001_YY	54.09679755	91.73753152	0.080455236	0.228754467	0.356233288	0.266110671	0.392481708	85.21109902	-0.485400403	666	3
fem_64_001_YY	53.75532041	89.36378707	0.078794613	0.237719113	0.315753555	0.277149512	0.37586953	85.52080324	-0.638873278	647	3
fem_44_001_YY	56.40230472	93.15345994	0.083086858	0.230849213	0.312648396	0.273789522	0.381421149	85.41366654	-0.507808078	648	3
fem_46_001_YY	40.28766716	83.11811916	0.048824366	0.137617375	0.34571815	0.322445734	0.475463655	88.65955605	-0.578082177	661	3
fem_31_001_YY	50.89403621	85.48076872	0.11808903	0.223032496	0.352736545	0.252779333	0.384056902	80.4973473	-0.374869385	662	3
fem_26_001_YY	41.287098	96.75538812	0.088030804	0.157636761	0.352102473	0.323754132	0.410162685	86.28345351	-0.469209754	632	3
fem_16_001_YY	46.07672093	99.68462137	0.080226329	0.208375035	0.326302684	0.288694572	0.393127009	81.11581617	-0.468384844	647	3
fem_19_001_YY	48.34949296	84.69751907	0.090825243	0.205402062	0.31498297	0.285371104	0.396770203	87.56654973	-0.422534579	648	3
fem_2_001_YY	64.42954788	115.1033775	0.093849014	0.206369873	0.358195195	0.268615944	0.4093476	106.2085733	-0.40975322	663	3
fem_102_001_YY	47.93144145	88.09014278	0.08404917	0.18743175	0.327542636	0.299256577	0.409022252	82.06507662	-0.457259952	645	3
fem_106_001_YY	57.98175605	103.8299683	0.082055953	0.193380225	0.324927147	0.286125502	0.40778139	99.48613805	-0.484172687	658	3
fem_107_001_YY	35.31847756	93.22749367	0.053026091	0.140723311	0.356046054	0.333839303	0.458069017	87.03208684	-0.560392324	646	3
fem_108_001_YY	42.66640568	94.84761362	0.087716695	0.221968036	0.357438849	0.275404573	0.391063083	82.38370361	-0.449071302	649	3
fem_111_001_YY	35.4438243	97.10735456	0.109016555	0.24171243	0.356384161	0.251311995	0.370873643	84.93356967	-0.64994123	661	3
fem_112_001_YY	55.47626384	101.4799599	0.084503264	0.192722845	0.31148667	0.283706115	0.419155233	91.36082517	-0.435831364	661	3
fem_116_001_YY	54.87513614	89.20783574	0.116877119	0.207811188	0.317916698	0.277307652	0.365631794	85.20917664	-0.417437189	637	3
fem_118_001_YY	53.48769707	92.61390053	0.097589302	0.210774479	0.35374881	0.275885455	0.395881923	84.10244642	-0.408147677	657	3
fem_120_001_YY	49.99159796	95.93947432	0.064838576	0.179361623	0.354465937	0.320951744	0.409593677	90.28333098	-0.51147915	636	3
fem_100_001_YY	61.16460781	109.4247338	0.082163813	0.204099595	0.310895245	0.274824958	0.41068364	99.79131764	-0.462938684	663	3
